# Supplementary material for: The evolution of mechanisms to produce phenotypic heterogeneity in microorganisms
Source: Nat Commun. 2022 Jan 25;13:195. doi: 10.1038/s41467-021-27902-4 (PMC8789899; doi:10.1038/s41467-021-27902-4)
Supplement: Supplementary file 4 — Source Data [file 41467_2021_27902_MOESM4_ESM.xls]

## Sheet: Figure 6
Average clump size		Fitness
Random specialisation	Coordinated specialisation	Random specialisation	Coordinated specialisation
2.2727	1.5833	0.92104	1.2696
3.1111	1.6154	0.62782	1.3756
3	1.1667	0.66544	1.8229
2.7273	1.1875	1.0906	1.7686
2.25	1.5385	0.4755	1.3637
2.4	1.4375	0.7714	1.2951
2.7	1.2941	0.66546	1.6811
2.3333	1.375	0.85939	1.6891
2.9	1.2667	0.94694	1.3519
2.75	1.3333	0.5917	1.5722
2.6667	1.2222	0.98893	1.7662
2.8	1.3571	1.0102	1.4755
2.4545	1.25	1.1134	1.4707
2.4	1.4375	1.0925	1.5324
2.1538	1.125	1.3573	1.8377
3.625	1.3333	0.71627	1.6266
2.8889	1.4	0.90827	1.4396
3.1429	1.6154	0.52587	1.1423
2.25	1.1111	0.9141	1.8348
2.4167	1.2353	1.2502	1.6317
3.8	1.4	0.35318	1.5199
2.7	1.3333	1.0453	1.6124
2.3636	1.4667	1.0427	1.3855
2.5	1.3571	1.1093	1.4637
2.875	1.3571	0.69897	1.4666
1.9167	1.25	1.3133	1.6563
2.3333	1.5385	1.1403	1.1291
3	1.4615	0.92263	1.2037
2.4167	1.2941	1.2128	1.6168
2.7778	1.1765	0.83442	1.8734
2.7	1.4	0.72036	1.4857
2.7	1.3333	0.92537	1.4599
2.1667	1.2941	1.3496	1.589
2.75	1.1765	0.85028	1.9009
1.9091	1.3125	0.94612	1.4833
2.0833	1.4286	0.86762	1.5379
4.2857	1.5385	0.41205	1.1777
2.5833	1.5	1.1515	1.2516
2.0833	1.9	1.0005	0.99081
2.2143	1.5385	0.98399	1.3746
2.6364	1.2941	0.985	1.6055
2.4545	1.6154	0.92629	1.3841
3.6667	1.2667	0.57455	1.5221
1.8667	1.4615	1.4367	1.3652
2.3	1.4286	1.0963	1.1879
2.6667	1.6667	0.75523	0.97361
3.8571	1.4286	0.55582	1.4379
2.4444	1.3333	0.91228	1.589
2.0769	1.3125	1.3547	1.2567
2.6364	1.1765	1.1883	1.6915
2.1	1.375	1.1508	1.1995
2.6364	1.3333	0.82591	1.523
2.0909	1.4286	1.1285	1.4719
2.8889	1.1667	0.69847	1.5525
2.3	1.2353	0.85502	1.7347
3.3	1.5385	0.90533	1.381
2.4444	1.1875	0.8741	1.8743
4.5	1.4	0.37991	1.3255
3.4286	1.2667	0.65031	1.5141
2.4545	1.3125	1.0555	1.5918
2.2	1.3333	0.85158	1.5799
3	1.2667	1.1047	1.6536
2.4545	1.2941	0.94429	1.8019
2.0833	1.5	1.0897	1.5497
2.4545	1.4286	1.1554	1.238
3.25	1.5833	0.42057	1.3714
3.8889	1.5714	0.71276	1.1207
2.3636	1.25	0.9269	1.6161
2.3636	1.2857	1.0464	1.4894
2.6667	1.4667	0.95763	1.0112
3	1.3333	0.86036	1.5072
3	1.3846	0.73385	1.4938
2.6364	1.4615	0.97537	1.236
2.3636	1.2353	0.89271	1.6837
2.2222	1.4615	0.92197	1.3234
2.5833	1.375	1.0433	1.3839
2	1.3125	1.2304	1.3466
2.1	1.5	0.82602	1.5033
2.2	1.4615	0.83321	1.456
2.4545	1.3125	1.014	1.6948
2.6364	1.1765	1.0538	1.8184
2.0909	1.3333	1.0563	1.4633
2.8571	1.5	0.60842	1.1644
2.5385	1.5833	1.1286	1.1632
2.8889	1.5714	0.93377	1.4027
2.4545	1.3125	1.0179	1.3813
2.5	1.1875	0.95261	1.7098
3	1.3333	0.84679	1.6274
2.1	1.3333	0.93184	1.3591
3.1111	1.3333	0.92282	1.5995
2.1667	1.3125	1.2523	1.5809
2.7778	1.3571	1.0489	1.4489
2.8	1.3333	0.92874	1.4637
1.8462	1.2857	1.1977	1.4161
2.4545	1.3333	1.186	1.3765
4.4	1.4615	0.33944	1.412
3.1111	1.3571	0.99662	1.3649
3.375	1.1667	0.4498	1.7988
4.2857	1.2941	0.44432	1.7492
2.3846	1.2941	0.92729	1.8178
2.8889	1.5385	0.73503	1.3658
3	1.25	0.61785	1.5316
2.875	1.4667	0.59376	1.5372
2.8571	1.4	0.46553	1.5491
2.5455	1.4667	1.1681	1.3576
3.6667	1.6154	0.32125	1.3412
2.0769	1.4615	1.4467	1.1796
2.3846	1.2941	1.1697	1.6013
3.5	1.5	0.44366	1.3413
2.1538	1.4615	1.3519	1.3673
4.8	1.2941	0.25697	1.5349
2.4167	1.25	1.1442	1.6534
1.6154	1.4615	1.482	1.2078
3.4444	1.2667	0.62993	1.4449
2	1.3571	1.1226	1.5449
2.8	1.3333	0.94616	1.4425
3.3333	1.3125	0.81254	1.6507
2	1.3571	0.94069	1.327
2.8182	1.3333	0.7859	1.3964
2.3636	1.3333	1.0399	1.5221
2.5	1.3333	0.96268	1.3751
1.8333	1.1765	0.83045	1.8366
2.2222	1.1765	0.85582	1.659
2.2222	1.3125	0.90679	1.674
3.2	1.5	0.90849	1.3444
3	1.5385	0.86693	1.0113
2.8889	1.25	0.97943	1.7075
3.2727	1.2667	0.83117	1.563
2.6	1.375	0.90004	1.5397
2.8	1.4615	1.0127	1.3689
4.2857	1.3077	0.55099	1.2872
3.1111	1.1667	0.90812	1.781
2.0909	1.3846	1.1665	1.4294
2.8182	1.5	1.0496	1.4651
2.5556	1.4	0.61496	1.4794
2.8889	1.2353	0.72409	1.6883
2.4545	1.4286	0.88312	1.4742
2.6	1.2667	0.97783	1.5607
2.875	1.4667	0.57918	1.3992
2.3333	1.3125	0.73734	1.7898
2.3636	1.6667	1.0399	1.2835
2.3333	1.3333	1.0364	1.4771
3.625	1.3333	0.78839	1.4969
2.6	1.5385	1.0877	1.2347
3.5556	1.2667	0.60579	1.5832
2	1.1765	1.3383	1.7551
4	1.5	0.75833	1.3765
2.4545	1.3125	0.9292	1.6825
3	1.3571	0.57955	1.5724
3.1111	1.2941	0.72702	1.6733
2.8	1.375	0.95359	1.3017
2.2727	1.25	1.233	1.6126
2.25	1.2	0.94535	1.5503
2	1.25	1.205	1.5637
2.6	1.1111	0.65876	1.9888
2.5455	1.25	0.91252	1.7322
5.7143	1.2667	0.54075	1.5525
3.2	1.3571	0.94085	1.5076
3	1.4286	0.90147	1.2554
1.8333	1.3125	1.2689	1.6036
2.8	1.2667	0.81824	1.4776
3.5	1.4286	0.67972	1.36
2.0769	1.4286	1.4471	1.5204
2.1818	1.4286	1.109	1.4528
2.8	1.25	0.83658	1.5807
3.75	1.375	0.73957	1.5981
2.6	1.4615	0.68802	1.1689
2.5	1.5	0.86428	1.4104
3.0909	1.3125	0.96108	1.601
2.6667	1.2353	0.71626	1.7612
2.7143	1.4286	0.79641	1.5326
2	1.4286	1.1888	1.1235
2.2727	1.5833	1.0247	1.3451
2.1818	1.1765	1.1275	1.8705
3	1.3846	0.76171	1.2369
2.4444	1.3125	0.98659	1.644
4	1.4667	0.69287	1.1523
3.625	1.3333	0.71036	1.2473
2.7778	1.3333	0.89767	1.3648
2.6364	1.5385	1.0178	1.2359
2.6667	1.3077	1.035	1.3552
2.9091	1.2857	0.75079	1.2968
2.1818	1.5	1.0538	1.5134
2.6364	1.375	0.95935	1.6653
2.4615	1.6154	1.2015	1.1724
2.1	1.2667	0.90947	1.6528
4	1.4615	0.63159	1.2897
2.5	1.5	0.9924	1.4492
1.9333	1.6667	1.3696	1.2291
2.5833	1.4667	1.1117	1.3377
2.4545	1.3571	1.1253	1.3279
3	1.6667	0.73386	1.3208
3.875	1.3125	0.72119	1.1373
2.875	1.6154	0.69434	1.3652
2.125	1.6154	0.80409	1.333
1.9	1.2222	1.1652	1.334
2.5	1.5714	0.45318	1.2275
2.0833	1.5	1.2135	1.4202
2.3846	1.4	1.3503	1.581
3.2222	1.5	0.67585	1.5402
2.6667	1.3125	0.77732	1.401
2.9	1.1667	1.0944	1.6672
2.0833	1.25	1.1169	1.6072
3.875	1.2667	0.68047	1.5336
2.7778	1.3333	0.58975	1.4362
3.25	1.1765	0.49518	1.741
2.2	1.3333	1.0691	1.5785
2.4444	1.4	0.88848	1.693
2.1818	1.3333	1.1156	1.4807
3.3	1.2941	0.96142	1.4
4	1.3333	0.56086	1.555
2.6	1.2667	0.89493	1.4807
2.8	1.25	0.90286	1.6807
2.7	1.5	0.87919	1.3939
3.1111	1.5714	0.73399	1.4626
3.5714	1.2	0.52981	1.4295
2.1538	1.2222	1.4562	1.712
2.3	1.4615	0.89874	1.4495
4	1.0588	0.56739	1.7366
2.0833	1.25	1.3294	1.5532
3	1.3333	0.98827	1.1185
2.8182	1.5833	1.075	1.2382
2.0909	1.3125	0.9584	1.6606
1.9167	1.3529	1.2194	1.7555
2.5	1.4286	1.3645	1.283
2.5	1.4	1.0282	1.5063
3.375	1.3571	0.77999	1.4442
2.625	1.3333	0.72483	1.3369
1.9167	1.3125	1.2732	1.5679
3.5556	1.5	0.84747	1.2167
2.6364	1.4	0.9024	1.5119
2.3636	1.4	1.1451	1.4257
3.4286	1.5	0.29837	1.4736
2.2727	1.4286	1.2308	1.2433
1.9167	1.7273	0.97006	1.221
2.8182	1.1875	0.90869	1.6451
1.6923	1.4	1.4363	1.512
2.5455	1.3125	0.99775	1.4677
3.1	1.1765	0.92812	1.7257
1.7692	1.3333	1.0471	1.6227
2.2727	1.2667	1.0667	1.5638
3.5	1.5833	0.35265	1.2978
3.375	1.3333	0.85569	1.4233
3.4444	1.3125	0.82484	1.6817
3.3333	1.2667	0.87101	1.4513
2.3	1.3125	1.0351	1.6555
2.0833	1.1667	1.1403	1.9683
2.4545	1.75	0.76827	1.3487
2.4	1.3333	1.0138	1.5987
3.2222	1.5714	0.74227	1.2301
3.125	1.5	0.83663	1.4101
2	1.3571	1.1697	1.4299
2.8571	1.375	0.64848	1.6304
2.6	1.2941	0.95579	1.7892
2	1.6667	0.82873	1.2977
1.6154	1.7273	1.311	1.1334
2.875	1.25	0.68701	1.7603
1.9286	1.3125	1.4134	1.4503
3.2222	1.3333	0.94593	1.4676
2.4444	1.5385	0.78868	1.2554
2.5	1.375	1.1345	1.6701
2.6667	1.3333	0.69378	1.6196
3.4	1.6154	0.94381	0.97719
2.4545	1.2353	1.0551	1.7386
3.2	1.3333	1.0071	1.6094
2.4	1.5	0.58767	1.275
2.6	1.2857	0.84264	1.5154
3.5	1.3571	0.71717	1.5077
3.625	1.25	0.70209	1.5721
2.7778	1.5333	0.71398	1.1875
1.9091	1.5833	1.1439	0.89993
2.4	1.4286	1.053	1.4178
2	1.375	1.2484	1.5939
2.7778	1.1111	0.94271	1.6353
2.8182	1.25	1.0058	1.4454
2.9091	1.5	0.9955	1.4259
2.3636	1.25	0.85459	1.7038
2.7778	1.1875	1.142	1.6201
2.5	1.5	0.9519	1.1152
2.6364	1.4	0.59445	1.581
2.2	1.3125	1.137	1.6552
2.6364	1.1176	1.2418	1.7897
3	1.25	1.053	1.6292
2.4444	1.2667	0.89707	1.4245
2.4	1.4	0.68198	1.4098
2.3636	1.25	0.82034	1.6005
2.875	1.3125	0.37724	1.6361
3.3333	1.1111	0.8271	1.9073
2.8889	1.2857	1.1019	1.6328
3	1.3333	0.54997	1.5084
4.125	1.4	0.57034	1.4876
2.1538	1.3125	1.1405	1.6022
3.75	1.6923	0.55519	1.306
3	1.3846	0.81761	1.2883
3.25	1.4615	0.61288	1.391
3.1	1.1875	0.66778	1.6405
2.1667	1.3333	1.1088	1.5608
3	1.4286	0.70547	1.5224
3.3333	1.375	0.7654	1.5747
1.9333	1.25	1.4835	1.4764
2.5556	1.6154	0.7398	1.1401
2.2727	1.4286	1.02	1.2753
2.7	1.1176	0.91548	1.8709
1.8333	1.2	1.3654	1.7267
2.0769	1.6154	1.2186	1.2686
2.5455	1.2941	1.0208	1.5863
3.5	1.3125	0.59902	1.5986
2.7273	1.1765	1.0271	1.7529
2.75	1.2778	0.57571	1.712
2.0833	1.3077	1.1947	1.364
3	1.5385	0.66407	1.3554
2.8889	1.2941	0.9952	1.6423
3.2222	1.2941	0.96593	1.5811
2.2727	1.3125	0.86256	1.5646
2.2222	1.4667	1.036	1.308
2.9	1.375	1.0103	1.3409
3	1.4	0.73948	1.3532
2.4444	1.5	0.87901	1.2985
2.0833	1.2667	0.84575	1.3231
2.7	1.5385	1.0613	1.4771
2.2308	1.3125	1.2258	1.5755
1.8333	1.3846	1.1724	1.156
2.0833	1.375	1.0278	1.687
3.2222	1.4	0.85984	1.6518
2.6364	1.4615	1.259	1.4038
3.3333	1.4	0.80092	1.5692
3.375	1.2353	0.51882	1.8164
1.9	1.3125	0.79074	1.7197
2.2727	1.5385	0.92235	1.4339
2.4	1.4167	0.58632	1.2511
3.125	1.4	0.589	1.3754
2.1818	1.375	0.87739	1.6495
2	1.25	1.4303	1.6367
2.1818	1.2667	1.0517	1.5333
3.3333	1.5714	0.90998	1.2564
2.6	1.5	0.84638	1.3243
2.7	1.5	0.90279	1.518
2.25	1.3571	1.3119	1.4705
2.6364	1.5833	0.85715	1.1179
2.2727	1.5	1.1946	1.3372
2.4444	1.1875	1.0623	1.8818
2.4444	1.4286	0.9874	1.4885
2.1818	1.5385	1.1029	1.0071
2.0769	1.4	1.1821	1.2004
2.1667	1.6667	0.86117	1.0279
2.1667	1.1875	1.1587	1.7132
3	1.4286	0.96849	1.4101
1.8333	1.3125	1.2998	1.638
3.375	1.4615	0.62123	1.3495
2.3636	1.3529	0.87248	1.597
2.2222	1.2667	0.69822	1.7576
3.2222	1.5	0.88481	1.112
3	1.4286	0.94169	1.3639
2.1667	1.4286	0.80419	1.2816
2	1.375	1.2435	1.5694
2.4545	1.5385	1.2792	1.3453
2.5556	1.5385	0.86884	1.4596
2.6	1.3125	0.78394	1.5569
2.7	1.2667	0.8832	1.5453
2.0769	1.8	1.2378	0.69002
2.6	1.3571	0.80055	1.4791
2.4444	1.5	0.76168	1.4238
2.3	1.3846	0.94194	1.3119
1.7857	1.3571	1.3263	1.2642
3.1111	1.3333	0.82547	1.5835
2.6364	1.1667	1.2701	1.9497
2.7778	1.2667	0.84233	1.466
2.8333	1.6154	1.0292	1.0714
2.3636	1.125	1.1673	1.4923
3.6667	1.3333	0.27533	1.3732
2.3333	1.3333	0.95558	1.5492
3.3333	1.5	0.87943	1.5246
2.5	1.6923	0.97265	1.214
3	1.4	0.98746	1.2819
2.2222	1.4286	0.92702	1.445
2.5556	1.4286	0.61556	1.2022
3.4444	1.1111	0.70348	1.885
2.6	1.25	0.90686	1.7117
3.375	1.4615	0.81491	1.3077
3	1.1875	1.0579	1.7578
3.1111	1.3571	0.7899	1.4062
3.5714	1.6154	0.64734	1.2683
2.8	1.4286	0.78129	1.4217
2.6667	1.3571	0.8896	1.7821
2.3636	1.375	1.0839	1.5798
3.1111	1.5	1.109	1.5037
2.6364	1.375	1.112	1.5587
3.2	1.5385	0.97082	1.2985
2.6667	1.4615	1.1345	1.1528
2.5556	1.2353	0.96827	1.6984
3	1.1667	0.64792	1.7631
2.5	1.4286	1.2313	1.4057
2.8	1.3571	0.78171	1.1428
3.1111	1.5714	1.0108	1.3098
2.5	1.2353	0.87162	1.6178
2.8889	1.4615	0.56205	1.2372
2.875	1.7273	0.76446	1.0225
2.2727	1.375	0.98802	1.5071
1.9167	1.4667	1.0805	1.4837
3.8889	1.3125	0.69486	1.7028
2.5	1.3125	0.85473	1.5834
2.6364	1.6154	1.1199	1.1775
2.7778	1.2857	0.9764	1.5764
3.3	1.2667	0.81798	1.6486
2.2308	1.3125	1.3634	1.549
2.875	1.1875	0.88166	1.4604
2.2	1.3125	1.1201	1.5133
3.5	1.3529	0.5957	1.444
2.5	1.4	0.67689	1.5865
2.2308	1.4667	1.1742	1.3802
2.5	1.3125	0.89256	1.4124
2.2	1.4286	1.0379	1.4715
2	1.3125	1.3448	1.6935
3.2	1.375	0.91697	1.522
3.1111	1.3333	0.89046	1.349
2.2727	1.3333	1.0701	1.5042
2.4545	1.5	0.97326	1.1189
5.1429	1.1875	0.43392	1.7509
2.5	1.25	1.0516	1.4414
2.1538	1.2353	1.3272	1.6102
3.2	1.25	1.0669	1.7962
2	1.25	1.305	1.5951
3.25	1.4286	0.89605	1.3521
2.5	1.3333	0.7939	1.5056
2.3333	1.4	1.1078	1.4134
2.8571	1.4286	0.6254	1.45
2.4167	1.6667	1.1197	1.1529
2.5455	1.2941	1.1346	1.4775
3	1.5	0.83159	1.3959
2.3636	1.3125	1.1458	1.5225
2.2308	1.4286	1.3333	1.4372
3.125	1.4	0.78658	1.4815
3	1.5	0.99002	1.3881
2.1667	1.3125	1.2319	1.6067
2.8	1.2353	0.95515	1.6416
2.8	1.5833	1.0417	1.336
2.9	1.3333	0.64543	1.5747
3.2	1.25	0.75584	1.5693
4	1.25	0.24238	1.5929
2.8	1.4286	0.98019	1.5024
3.3333	1.5714	0.39141	1.2082
1.9167	1.3333	1.0513	1.6779
3	1.5	0.9048	1.0189
2.2308	1.3125	1.2117	1.7185
2.4545	1.1765	1.0929	1.8292
2.6	1.3333	1.0422	1.4066
2.8889	1.3571	1.0603	1.5883
1.8182	1.4286	1.0384	1.2222
2.625	1.2941	0.57817	1.6548
2.8182	1.6667	0.92872	0.95532
3.6667	1.4286	0.73529	1.4313
3.8571	1.2353	0.54192	1.8849
2.7273	1.4375	1.055	1.5439
2.2222	1.3125	0.93505	1.387
3.5714	1.2857	0.42226	1.4818
2.4167	1.5	1.1845	1.4869
3.7143	1.6364	0.4667	0.89735
3.125	1.4286	0.55234	1.5114
3	1.2667	1.1074	1.4168
2.1818	1.1176	1.3268	1.8335
2.75	1.3333	0.67411	1.583
3.25	1.2667	0.89413	1.5558
2.4167	1.375	0.96804	1.6519
2.2222	1.2941	0.7284	1.6928
3.2857	1.2353	0.50406	1.7566
2.8182	1.6154	0.98137	1.0839
3.4	1.2941	0.69548	1.3683
3	1.2667	0.89965	1.6316
3.375	1.5	0.87048	1.3094
2.4	1.375	1.0124	1.5391
2.4167	1.25	1.2822	1.6307
2.3	1.3571	1.2438	1.4642
2.7273	1.5	0.92118	1.1812
2.6364	1.7273	0.905	1.305
3.5556	1.25	0.81717	1.5559
2.6364	1.4	1.2561	1.179
2.4167	1.3571	1.2326	1.2981
3.2857	1.5385	0.45636	1.163
3.375	1.5	0.46323	1.4546
2.625	1.3125	0.92409	1.4531
2.25	1.4615	1.36	0.85333
3.1111	1.9	0.65807	1.0032
2.0833	1.25	0.95539	1.7368
3.125	1.5	0.5324	1.28
2.9	1.4	0.87045	1.3096
2.4545	1.8182	0.94023	0.91915
2.8889	1.4615	1.0004	1.2631
2.4167	1.5	1.1246	1.3859
2.3636	1.4667	0.99593	1.3478
2.2727	1.4	0.79489	1.5141
1.9167	1.2857	0.9181	1.5074
2.1667	1.5385	1.2339	1.0728
1.9333	1.3125	1.6164	1.5726
2	1.25	1.3605	1.6008
2	1.6667	1.4288	1.1907
2.6	1.4	0.97113	1.3545
2.1667	1.2667	0.97435	1.6201
2.4545	1.2222	1.0802	1.5735
3.375	1.25	0.59764	1.4761
3.7143	1.6154	0.49931	1.1707
2.1	1.1111	0.79101	1.8633
1.8182	1.3125	0.95888	1.5771
2.3333	1.5385	0.80496	1.2522
2.7273	1.3125	1.1073	1.5365
2.8	1.3125	0.7006	1.0886
2.25	1.2667	1.125	1.5091
2	1.2941	1.2168	1.7119
2.7273	1.1176	0.94919	1.6359
2.8182	1.3571	0.99364	1.4353
2.25	1.4	1.1299	1.2199
2.8889	1.3125	0.74962	1.6045
2.4545	1.3846	0.94614	1.4107
2.7273	1.2941	0.93289	1.7679
4.125	1.5455	0.6109	1.0244
1.9231	1.4	1.0043	1.1996
2.7778	1.5385	0.75588	1.3749
2.8182	1.2941	0.87992	1.5437
3.1	1.4286	0.74621	1.4774
2.5	1.3333	1.012	1.5724
2.4545	1.3333	1.0153	1.1102
2.4167	1.2353	1.1369	1.6632
2.0769	1.6	1.3131	0.95627
3	1.5455	0.81779	1.1187
3	1.6667	1.0533	1.1043
3	1.3333	0.59475	1.3193
2	1.4	1.3472	1.334
2.375	1.3333	0.51946	1.4798
3	1.2667	0.89779	1.594
2.4545	1.5385	0.97113	1.2353
2.25	1.4	1.132	1.5773
1.6154	1.4286	1.4088	1.5047
3.8333	1.6667	0.47011	0.97199
2.2727	1.3529	1.1639	1.4083
2.2	1.2353	0.94959	1.7874
2.2727	1.5	0.95508	1.4318
2.1818	1.5385	1.2138	1.331
2.7273	1.3125	0.8166	1.57
1.9091	1.4286	1.2649	1.2987
3.4286	1.2667	0.72311	1.3601
2.2727	1.4286	1.2865	1.5404
1.8571	1.3846	1.5352	1.2744
2.3	1.375	0.818	1.4989
1.5	1.3333	1.166	1.3892
3.5	1.2353	0.68673	1.6256
2.6364	1.5714	1.105	1.3399
3.375	1.3125	0.8055	1.6758
2	1.8182	1.3639	1.054
2.2	1.4	0.6761	1.3882
1.9286	1.3125	1.4628	1.6554
2.8	1.5	1.1521	1.3821
3.7143	1.2353	0.76723	1.43
2.6	1.4286	0.93402	1.5934
2.1667	1.5	1.4242	1.3206
2.0909	1.1176	1.1355	1.668
2.7778	1.25	0.92326	1.6359
2.4167	1.2667	1.0879	1.5878
2.6364	1.3125	1.0761	1.5596
3.8571	1.3077	0.47438	1.2414
3	1.1875	0.45077	1.2947
2.6667	1.4167	0.93959	1.3222
3.5	1.3125	0.82855	1.5613
2.2	1.3125	1.1459	1.4601
2.3636	1.375	1.2275	1.6501
2.9	1.4615	0.94254	1.1499
2.7778	1.1765	0.615	1.7197
2.4167	1.3333	0.93802	1.3464
4	1.375	0.67545	1.4001
2.3	1.4667	1.1426	1.484
3.6667	1.2222	0.73451	1.6921
3.125	1.3571	0.72673	1.5708
3.8333	1.5385	0.39896	1.1803
2.8	1.5	0.76808	1.3002
2.1667	1.5455	1.2126	1.0713
3.375	1.4	0.60683	1.4913
3.1	1.5833	0.71084	1.1399
2.5	1.1667	0.63383	1.862
2.7778	1.2667	0.78839	1.6245
2.2	1.4615	1.1611	1.2123
3	1.25	0.69331	1.5851
2.9	1.6154	0.51975	1.4454
2.7	1.125	1.1213	1.6562
2.7273	1.4	1.0236	1.41
2	1.125	1.443	1.615
2.5	1.6923	0.71564	1.1366
2.875	1.2667	0.929	1.61
3.6667	1.2667	0.59855	1.5093
2.0833	1.2941	1.3179	1.5833
3.1429	1.2222	0.59961	1.7933
2.4	1.4286	1.1649	1.5093
3.4444	1.25	0.62562	1.6155
2.7	1.2667	0.9049	1.6287
3.3	1.3846	0.74418	1.3738
3.2222	1.3333	0.75242	1.5992
2.9	1.5	0.99124	1.106
2.1538	1.4667	1.3813	1.4825
3.625	1.3333	0.70136	1.4076
2.4	1.5	0.95084	1.2591
2.6364	1.3333	0.94819	1.633
3.4286	1.3333	0.3879	1.6155
2.9	1.5385	0.93053	1.4499
3.1111	1.3333	0.79122	1.5264
3	1.3333	0.45741	1.3211
2.5556	1.3333	0.76947	1.4718
2.8	1.2667	0.99389	1.5671
2.0769	1.4	1.5169	1.3512
2.6364	1.1176	0.8111	1.6494
2.8182	1.4286	0.99683	1.4601
2.1538	1.5	1.2957	1.248
3.125	1.25	0.65619	1.5952
2.4444	1.2667	0.99104	1.5383
5.2	1.8	0.44987	0.97248
2.1818	1.4667	1.258	1.3437
2.8889	1.4286	0.94904	1.248
2.25	1.9091	0.97484	1.0284
4.3333	1.1765	0.52427	1.6628
2.8	1.5714	0.89671	1.4209
2.7778	1.4615	0.86397	1.4428
3.2	1.3125	0.86101	1.4532
2.9	1.4	0.77032	1.6187
2.6364	1.3125	0.74977	1.5894
2.5455	1.4	0.99788	1.517
2.5	1.3125	0.46918	1.8133
2.1818	1.4286	1.0528	1.38
2.1667	1.5385	1.0215	1.2072
3.2222	1.2667	0.82016	1.5643
2.5556	1.375	0.85755	1.559
3.7143	1.3571	0.55603	1.4673
2.875	1.4286	0.50864	1.4631
3.5556	1.5	0.78435	1.2626
2.2	1.3125	1.0448	1.508
2.875	1.4	0.8454	1.4458
2.875	1.3333	0.7562	1.4891
2.2308	1.2667	0.86877	1.5697
3.25	1.25	0.5156	1.6395
3.6	1.3333	0.73707	1.3305
2.2308	1.25	1.2328	1.4455
2.2	1.3846	0.68088	1.3664
2.6364	1.4667	0.92409	1.3418
2	1.2353	0.92855	1.4746
3.2222	1.5385	0.66741	1.3342
4.2857	1.3571	0.55583	1.1873
2.5455	1.4286	1.1572	1.6147
4.3333	1.4286	0.26189	1.431
3.25	1.4615	0.8329	1.2174
2.1111	1.3571	0.64982	1.3795
2	1.25	1.2172	1.7042
2.7273	1.5385	1.027	1.0639
2.2727	1.4615	1.0974	1.4216
3.5714	1.3125	0.47328	1.6875
2.5	1.4286	1.1667	1.573
2.3	1.5	0.80006	1.3169
2.4545	1.6154	0.87118	1.4233
1.5	1.3333	1.2518	1.6531
2.4545	1.5385	1.2022	1.2947
3.1	1.4286	0.85837	1.373
2.3	1.4	0.85141	1.6167
2.6667	1.5385	0.77239	1.1624
2.8889	1.1053	1.0685	1.7707
1.7333	1.3333	1.4771	1.475
2.6667	1.5385	0.72554	1.264
2.3636	1.6923	1.1898	1.2699
2.9	1.3125	0.82529	1.5512
2.6667	1.3333	0.9994	1.4461
2.5833	1.3571	1.0582	1.468
3	1.3333	0.52233	1.7642
2	1.2941	1.0095	1.9061
2.1667	1.25	1.2606	1.7839
2.75	1.25	0.63296	1.676
2.5455	1.3571	0.78803	1.5976
1.7857	1.4286	1.4286	1.2796
2.3333	1.2353	0.91962	1.5897
2.6	1.3571	0.86736	1.4519
3.625	1.1765	0.73149	1.4546
2.2	1.4	0.98672	1.7412
2.0909	1.2857	0.99658	1.4486
2.6	1.2667	1.2982	1.5425
2.1538	1.4286	1.2716	1.5048
2.3636	1.5	0.9695	1.2973
2.0909	1.375	1.1983	1.3319
3.1111	1.4	0.93105	1.5905
4.125	1.1667	0.63561	1.7342
1.75	1.6667	1.1443	1.307
2.1818	1.4667	1.414	1.4788
2.1667	1.5714	1.3708	1.539
2.6667	1.1875	0.89744	1.7157
2.4	1.25	1.0627	1.5106
2.5	1.4667	0.61593	1.4543
3	1.3846	0.9796	1.2633
2.7	1.4	1.1104	1.575
3.2222	1.3571	0.96832	1.4118
2	1.4286	1.4178	1.4868
2.75	1.5	1.0142	1.3421
2.75	1.2667	0.89705	1.3599
2.5455	1.2353	1.0839	1.6997
2.1	1.5385	1.1521	1.3441
2.4167	1.4	1.1276	1.5812
2.4	1.3125	0.76388	1.4148
3	1.5385	0.83281	1.1684
2.5	1.1875	0.76997	1.5601
2.1111	1.1765	0.87979	1.8077
2.9	1.2	1.07	1.4313
2.1667	1.4667	1.0239	1.3847
2.0769	1.2941	0.9618	1.5715
2.7273	1.5385	1.142	1.2335
3.3	1.375	0.67362	1.5488
3	1.4	0.7479	1.3822
2.6364	1.3125	0.99405	1.4606
3.625	1.2	0.49807	1.5686
3.3333	1.25	0.78477	1.6417
2.6667	1.2857	1.0351	1.4539
3.8571	1.3333	0.65517	1.5119
2.9	1.4615	0.87491	1.468
2.8889	1.3571	0.82776	1.2616
2.0833	1.2	1.2408	1.6036
2.8889	1.25	0.81736	1.6452
2.9	1.1176	0.82173	1.8702
3	1.3125	1.1634	1.4622
3.25	1.375	0.53057	1.4948
2.3636	1.2222	0.9601	1.6817
2.875	1.3571	0.75949	1.2642
1.8462	1.5	1.312	1.125
3.375	1.3333	0.56176	1.6223
2.3333	1.3333	1.0868	1.7005
2.6667	1.2667	0.67318	1.7028
2.6	1.4	0.96095	1.2301
2.2727	1.1176	1.2738	1.8642
2.8889	1.4286	0.86342	1.3628
2.8889	1.5	0.97241	1.2509
3	1.3333	0.69826	1.5057
2.0909	1.2667	1.1588	1.529
2.4167	1.5714	1.2242	1.3322
2.5	1.5385	0.73559	1.4692
2.7	1.3125	0.92033	1.4585
2.6364	1.2353	1.0461	1.7602
3.25	1.1875	0.54895	1.6946
2.4	1.5385	0.91233	1.0062
2.5	1.4667	0.95093	1.3298
2	1.3333	1.2781	1.3827
2.8	1.1176	1.0196	1.793
2.2308	1.4286	1.2408	1.5146
3.1	1.25	0.92653	1.6189
2.1538	1.3333	1.4598	1.7229
2.0833	1.375	1.5797	1.4521
1.9	1.4	1.0632	1.4708
2.9	1.3125	1.0883	1.5555
2.8182	1.5	0.81043	1.4245
3	1.1765	0.71932	1.6482
3.25	1.2857	0.64769	1.465
2.3636	1.3125	1.1661	1.664
3.3	1.4286	0.95201	1.4778
3.3636	1.5	0.87579	1.1311
1.9231	1.2667	1.183	1.5832
2.1818	1.3125	0.97474	1.454
2.2727	1.5833	1.0526	1.24
2.75	1.4	0.76182	1.613
2.5455	1.125	1.0368	1.8464
2.9	1.8182	0.83959	0.658
2.6364	1.3571	0.9668	1.5082
2.3333	1.25	0.956	1.5904
2.3	1.4	1.0775	1.3381
2.0714	1.3333	1.4308	1.437
3.4286	1.4286	0.60909	1.4294
3.2222	1.1765	0.84782	1.6494
2.6364	1.5	1.1292	1.4269
2.6	1.2	1.0308	1.2148
1.6667	1.4615	1.2546	1.3507
2.9	1.3125	1.0117	1.6486
3.6667	1.2	0.41993	1.8643
3.8571	1.4615	0.57559	1.2347
2.1667	1.375	1.1415	1.571
2.1538	1.3529	1.3496	1.7613
2.6364	1.4	0.87257	1.5932
2.6	1.3333	1.0509	1.6444
1.8333	1.5	1.3326	1.1488
1.7692	1.5385	1.1329	1.2778
1.9286	1.3333	1.4467	1.4921
3	1.4286	0.75755	1.4784
2.3077	1.1875	1.348	1.6674
2.4444	1.5833	0.68186	1.2452
2.3636	1.2667	1.1323	1.5855
2.3333	1.2941	1.1018	1.5767
2.6	1.3333	1.0224	1.4754
3.2222	1.1053	0.88831	1.8613
2.1667	1.3333	1.1958	1.4587
2.5833	1.5385	0.85454	1.154
2.7778	1.375	0.83618	1.435
2.5	1.25	1.2007	1.7023
1.6667	1.4286	1.0566	1.1988
2.0769	1.4	1.2847	1.3426
3.6667	1.4	0.84824	1.4715
2.8182	1.3333	1.0334	1.5965
2	1.4286	1.2802	1.5586
2.7778	1.2353	0.68758	1.7731
1.9091	1.4286	1.3398	1.4949
3.2222	1.3333	0.97139	1.614
3.3333	1.375	0.63217	1.5497
2.9	1.2	0.97744	1.6519
2.0833	1.2353	1.1589	1.678
3.1429	1.3571	0.63761	1.4643
2.8889	1.2667	0.93962	1.5789
2.4167	1.4286	1.2937	1.4694
2.0833	1.3333	1.0446	1.5328
2.6	1.3571	0.74838	1.5056
2.7778	1.3846	0.87175	1.3742
2.0833	1.5333	1.4689	1.3367
2.1818	1.2	1.0627	1.6793
3.1111	1.375	0.80573	1.5726
2.4	1.1765	0.94551	1.8646
3	1.25	0.75968	1.821
1.7857	1.2353	1.356	1.6707
1.8889	1.6154	0.81325	1.2613
2.9091	1.25	1.1096	1.6989
3.375	1.0526	0.6288	1.9686
3.2857	1.1765	0.53677	1.797
2.7	1.1176	0.99885	1.7642
2.875	1.5385	0.85628	1.1772
3.2	1.2143	0.77459	1.5724
3	1.2353	0.83044	1.7619
2.4	1.4	1.1086	1.4259
2.6	1.6154	0.96918	1.237
2.875	1.2353	0.84784	1.6225
2.4167	1.4286	1.2692	1.4978
4.25	1.5	0.60121	1.2384
2.5	1.2353	0.94559	1.5108
2.2	1.2857	0.95824	1.4729
2.7778	1.1875	0.78872	1.4407
2.5	1.1875	0.6084	1.728
2.4	1.5714	0.69927	1.3423
2.4545	1.3125	1.0541	1.6492
4.5	1.2222	0.52697	1.5061
2.4444	1.1765	0.8913	1.8038
2.1429	1.4375	1.2586	1.3045
3.4444	1.25	0.7934	1.6424
2	1.1111	1.3427	1.7678
2.3636	1.6154	0.90808	1.3834
2.8	1.3125	1.0443	1.6763
2.4545	1.5385	1.1064	1.4619
2.5833	1.5385	0.78378	1.1484
3.375	1.4286	0.86844	1.4456
2.2727	1.8	1.0563	0.90788
3.5	1.5	0.86947	1.6249
2	1.25	0.95328	1.6437
2	1.3333	1.3788	1.5995
1.5385	1.5385	1.3826	1.091
4.2857	1.4	0.55067	1.3298
2.2727	1.1111	1.0688	1.9778
3.25	1.4286	0.62501	1.1758
2	1.25	1.0503	1.7517
2.75	1.2667	0.77416	1.5727
3.25	1.3333	0.49483	1.61
2.1818	1.4286	1.1568	1.3999
2.6667	1.5	0.69751	1.2546
2.8889	1.2667	0.78336	1.6646
2.4545	1.3333	0.86738	1.6339
2.3	1.5385	0.95571	1.275
3	1.2941	0.72999	1.5174
2.0833	1.6667	1.3173	1.184
2.8	1.2353	1.0613	1.5417
2.3636	1.0526	1.0044	2.0968
2.4545	1.3333	1.1415	1.4125
2.9	1.3125	0.87831	1.573
2	1.6667	1.1226	1.223
2.0909	1.2667	1.1844	1.7305
2.4545	1.4	1.0665	1.72
2.5	1.25	0.74582	1.6275
2.5	1.4375	0.80888	1.3643
2.3636	1.4667	1.0992	1.4358
2.4444	1.3333	0.78485	1.6521
3.625	1.4	0.82887	1.5008
2.3333	1.3846	1.1362	1.4197
3.7143	1.5385	0.52751	1.2685
2.5	1.125	0.27954	1.6656
2.3077	1.25	1.3323	1.6784
2.875	1.6154	0.57239	1.0351
2.4167	1.4	0.94228	1.3378
2.8182	1.4286	1.1123	1.352
2.625	1.2941	0.84718	1.6126
2.3636	1.3846	1.077	1.1628
3.1111	1.5	0.92336	1.3348
2.4545	1.2353	1.0154	1.5263
2.9	1.5833	0.95668	1.0839
2.5	1.3333	1.0259	1.2746
2.4545	1.3333	0.89516	1.623
2.5455	1.1111	1.0686	1.6175
2.2308	1.25	1.0994	1.3956
2.1667	1.4	0.98229	1.4226
2.8	1.3571	0.87543	1.4257
2.8182	1.3333	1.048	1.6237
3.2222	1.4667	0.52545	1.3192
3	1.1875	0.8171	1.5508
3.1111	1.3125	0.66017	1.5536
3	1.4286	0.96507	1.5206
3.125	1.4667	0.80743	1.2074
2.0909	1.2667	0.9434	1.1627
3.25	1.1765	0.72216	1.7221
2.8182	1.3125	0.91531	1.4027
3.125	1.6923	0.78401	1.4095
3.6667	1.2941	0.63985	1.5219
2.4167	1.3125	1.1298	1.4717
3	1.7273	0.95929	1.109
2.6667	1.4615	0.94024	1.3186
2.6364	1.1875	0.84006	1.7053
3.2222	1.4	0.88202	1.5966
2.3077	1.2941	1.1714	1.7391
2.25	1.3333	1.3961	1.2043
2.5455	1.2857	1.178	1.389
3	1.5385	0.54312	1.418
2.5	1.375	0.87459	1.4726
3	1.375	0.57955	1.461
3.6	1.1667	0.8216	1.9823
2.8889	1.25	0.82663	1.4401
2.4444	1.2941	0.78469	1.4665
2.6364	1.2667	1.1776	1.4042
2.4	1.4286	1.0106	1.4619
2.6667	1.2667	0.84763	1.5914
3	1.5833	1.0666	1.1056
2.6	1.3571	0.86692	1.3754
3.2222	1.3125	0.72552	1.5182
2.9091	1.2353	1.0244	1.75
2.4444	1.3333	0.95585	1.6318
2.4444	1.4	0.96219	1.5743
2.2222	1.5333	0.76825	1.3619
2.7273	1.4615	0.99625	1.3998
2.5455	1.2667	0.96983	1.6633
3.875	1.2667	0.5906	1.6132
2.0833	1.1765	1.1357	1.8435
3.5	1.2353	0.75045	1.6922
1.9	1.4286	0.74314	1.4346
3.6667	1.1176	0.94596	1.7311
2.4615	1.2941	1.147	1.6597
2.1818	1.4	0.76544	1.2204
2.3636	1.4	1.0637	1.4478
2.2	1.2353	1.1385	1.6441
2.7273	1.25	1.0272	1.7759
2.6	1.5385	1.017	1.2898
3.1111	1.2667	0.804	1.6204
3.2222	1.3571	0.9356	1.5404
2.5	1.5	0.79549	1.323
2.4545	1.5	1.1539	1.3816
2.4545	1.4286	1.2273	1.4136
2.25	1.2105	0.82761	1.6638
2.1818	1.3571	1.1828	1.5192
2.5	1.5333	1.1167	1.1347
2.6364	1.2353	1.1877	1.9006
2.6	1.4286	0.97051	1.3112
2.4167	1.3529	0.9571	1.5846
2.8	1.1875	0.85718	1.6394
2.3333	1.4286	0.96786	1.386
3.2222	1.5385	0.77589	1.422
2.7778	1.1667	0.82936	1.8315
2.6	1.6154	0.96891	1.3903
2.1818	1.1875	1.0232	1.4338
2.7778	1.7273	0.89332	1.1149
3.1	1.4	0.98199	1.5639
2.8889	1.1875	0.97077	1.5234
3	1.2667	0.71165	1.6831
3.2222	1.375	0.78135	1.6859
2	1.4	0.76908	1.2796
2.9	1.5	0.94829	1.5273
3.8	1.1176	0.33903	1.9926
2.75	1.4667	0.87372	1.4606
2.5455	1.3571	1.0293	1.4256
2.1667	1.4	1.2475	1.4174
2.0769	1.2941	1.0561	1.6882
2	1.1667	1.4667	1.9813
2.4	1.375	0.95076	1.5987
2.5556	1.3125	0.72848	1.6588
2.3	1.4615	0.7013	1.3484
2.875	1.3571	0.68064	1.5447
2.5455	1.2941	1.0921	1.6655
3.8571	1.25	0.6414	1.6273
2.9167	1.3571	0.92717	1.5119
2.6364	1.2667	0.59621	1.7728
2.6364	1.2667	1.1069	1.4902
3.3	1.3125	1.0659	1.616
2.6364	1.6667	1.1747	1.4176
3.2	1.6	0.6728	0.87091
2.8182	1.4375	0.84818	1.4358
2.0833	1.2941	1.2255	1.7662
2.6667	1.25	0.85462	1.6767
2.7778	1.2353	0.87112	1.7745
3	1.3125	0.82201	1.5636
2.2	1.2941	1.2906	1.6772
1.6	1.4167	1.7234	1.362
2.2	1.4615	0.93365	1.3222
2.1667	1.3333	0.78903	1.6411
2.7273	1.3333	0.99431	1.4901
2.3636	1.5	1.0875	1.2024
3.125	1.4615	0.74426	1.3953
1.9091	1.7	1.1855	0.86746
2.4	1.1667	0.96717	1.9604
3.4444	1.1765	0.57393	1.816
3	1.3125	0.6121	1.4688
2.0909	1.5	1.1786	1.1581
2.8889	1.3125	0.9553	1.3492
2.6	1.2857	1.0072	1.3121
2.7778	1.3333	0.61675	1.5329
2.3077	1.2667	1.1772	1.4
2.4444	1.3571	0.7986	1.573
2.9091	1.1667	0.87003	1.8384
3	1.3333	0.72763	1.5685
2.4615	1.1875	1.3041	1.5948
2.3333	1.3571	1.044	1.1627
3.375	1.3333	0.57735	1.5365
3.8571	1.2	0.65434	1.3497
2	1.1111	1.4328	1.8535
2	1.2353	1.3418	1.8541
2.5556	1.3571	0.80704	1.3885
2.8889	1.4286	0.93942	1.2564
2.5	1.4	0.42238	1.3663
2.4167	1.5385	1.0406	1.4682
3.1111	1.3333	0.99157	1.6237
3	1.3571	0.77595	1.4299
3.125	1.2222	0.84982	1.651
3	1.3571	0.89329	1.4469
2.8889	1.3125	0.77867	1.6041
3.75	1.3846	0.83005	1.3783
2	1.3571	1.2924	1.4718
2.8889	1.1765	0.91191	1.677
2	1.3333	0.87253	1.6568
2.4	1.3846	0.85914	1.2204
2.4286	1.6154	1.2195	1.362
2.3077	1.3571	1.2017	1.5178
3.25	1.3529	0.73049	1.5763
3	1.25	0.76249	1.4205
3.625	1.3846	0.81014	1.2258
2.2727	1.1667	1.2062	1.7401
3.0909	1.5	0.92123	1.4456
2.4615	1.5385	1.0875	1.3358
3.1	1.2667	0.79876	1.3981
3.5	1.4615	0.77098	1.16
2.0833	1.2857	0.97013	0.96009
2.1818	1.1667	0.99989	1.6692
3.875	1.1667	0.61972	1.9771
4	1.3846	0.62885	1.3728
2.9	1.3125	0.98861	1.5712
1.8889	1.4667	1.0173	1.4903
2.2727	1.5	1.1644	1.1338
3.4444	1.4286	0.96159	1.2739
2.5556	1.3333	1.1514	1.538
2.75	1.5385	0.91388	1.3396
2.4444	1.4286	0.79377	1.4531
3.6	1.25	0.83834	1.6932
2.8889	1.3125	0.70797	1.6713
2.2	1.5714	1.0014	1.2415
2.2	1.5714	1.139	1.314
2.8182	1.2353	0.96117	1.7754
2.4444	1.4	0.51777	1.5308
2.6667	1.4	0.75363	1.4756
4	1.5385	0.59793	1.288
2.6	1.375	1.0634	1.5356
3.5714	1.3333	0.5365	1.4035
2.7778	1.1765	0.72947	1.4886
2	1.3333	1.1142	1.418
2.5556	1.3125	0.82478	1.7352
2.5	1.1176	0.99462	1.9219
2.7	1.3125	1.1487	1.6559
2.4545	1.2667	1.0637	1.5539
2.4167	1.4	1.1264	1.5765
3.4286	1.3571	0.60701	1.4528
1.7857	1.3333	1.4784	1.5065
2.6	1.1765	1.0779	1.7746
3.1818	1.6154	0.87935	1.388
2.6667	1.5385	0.98664	1.1716
2.5	1.1667	0.84426	1.8243
3	1.3333	0.65937	1.4101
2.2727	1.4615	0.96318	1.3936
2.1667	1.75	1.1564	1.0062
2.5	1.4	0.87898	1.2634
2.4	1.3846	0.8467	1.4727
2.5	1.4286	1.1449	1.2068
2.7	1.1667	1.0705	1.9197
2.6	1.4	0.74651	1.5805
3	1.4615	0.96904	1.2189
2.6154	1.4615	1.1744	1.441
2.9	1.375	1.0419	1.7311
2.0909	1.5	1.0186	1.3693
2	1.75	1.2014	1.1815
3	1.5	0.95106	1.424
2.4545	1.2	1.0712	1.5965
3	1.3333	0.7656	1.5095
2.6364	1.3333	0.83164	1.567
2.6364	1.2	1.1119	1.7424
2.3636	1.2667	1.1494	1.3805
2.6667	1.375	0.75836	1.2816
3.2222	1.1176	0.81045	1.9403
2.3	1.3529	1.0931	1.3873
2.4	1.5385	1.0775	1.4214
3	1.3125	0.93347	1.5176
2.8889	1.3571	0.84882	1.5157
3.125	1.2353	0.78871	1.6562
2.4	1.3125	1.0371	1.5645
2.7273	1.375	0.91556	1.609
2.4545	1.2667	0.8228	1.3389
2.25	1.4615	1.1756	1.0988
2.3	1.5385	1.0706	1.3079
3.375	1.2667	0.6428	1.6584
4.125	1.3529	0.69831	1.3456
2	1.3125	1.0941	1.6856
3	1.1176	0.98033	1.7951
2.7	1.3333	1.0217	1.5364
1.6429	1.375	1.3915	1.6952
2.5833	1.5385	1.1535	1.154
2.5	1.4615	0.99519	1.4079
2.3333	1.2941	1.3177	1.7121
1.6875	1.5	1.7799	1.225
3.1	1.2667	0.81212	1.5286
4	1.1875	0.58001	1.5462
2.8	1.25	0.99683	1.6584
3.4444	1.2667	0.89866	1.5977
2.7	1.6364	1.0103	1.1923
2.2222	1.3333	0.41451	1.586
1.8333	1.5	1.1626	1.1792
1.7273	1.3125	1.2134	1.5317
1.6667	1.3333	1.2734	1.5865
4.4286	1.4615	0.57638	1.411
3	1.4286	0.85156	1.4779
2.3636	1.3125	1.0984	1.8065
2.9091	1.3125	0.96793	1.5628
2.8571	1.375	0.52474	1.6223
3.3333	1.1765	0.84854	1.7504
2.4	1.5385	0.82727	0.74272
2.1	1.5385	1.0298	1.2589
3	1.2778	0.69052	1.5329
3.1111	1.375	0.64341	1.4964
2.5	1.2667	0.91491	1.5699
2.6667	1.2667	0.69547	1.4309
3.375	2	0.56628	0.92965
2.7273	1.3571	1.1271	1.5807
2.75	1.4286	0.83942	1.5317
2.3333	1.3333	0.86347	1.4581
2.6364	1.4286	1.057	1.5
2.7	1.4286	0.71147	1.465
3.75	1.3571	0.61217	1.4859
2.25	1.6429	1.3368	1.2604
2.0833	1.5	1.1354	1.3495
2.9	1.2857	1.0289	1.4846
2.1818	1.4	0.90148	1.5637
2.3636	1.3125	1.3431	1.6696
2.4167	1.1111	0.87928	1.7189
1.9091	1.5	1.2197	1.1903
2.0909	1.5833	1.1273	1.1077
2.7273	1.4286	0.92931	1.5191
2	1.2857	1.06	1.512
4	1.3125	0.81126	1.5842
2.7	1.3125	1.0909	1.608
2.6	1.5385	0.8966	1.2879
2.6	1.1667	1.0724	1.9488
2.9	1.5833	0.88215	1.1214
2.25	1.3571	1.2607	1.5057
2.4444	1.4286	0.60396	1.4231
2.7	1.9	0.93436	0.94368
2.6	1.4667	1.0869	1.485
2.3077	1.4286	1.1969	1.5893
1.6923	1.5385	1.5461	1.2677
1.9091	1.3846	1.0527	1.3782
2.75	1.375	0.62941	1.5789
2.2222	1.1765	0.8558	1.764
2.8	1.5333	0.91238	1.4088
2.3333	1.3125	0.66431	1.4778
2.2222	1.5714	0.92122	1.1712
2.3636	1.7273	1.172	1.0951
2.4444	1.3125	0.66582	1.5726
2.0909	1.5	1.1415	1.2963
3.3333	1.1765	0.8809	1.6943
3.1429	1.3571	0.51527	1.4758
2.8	1.3333	0.69697	1.3489
2.8182	1.375	1.0612	1.5914
2.3636	1.4615	1.0841	1.0909
2.7778	1.4286	1.0014	1.4083
3	1.4615	0.91719	1.268
3.125	1.1579	0.80055	1.7653
2.3077	1.4615	1.2113	1.4307
1.9167	1.4	1.3746	1.2966
2.1818	1.3571	0.7466	1.4693
2.3333	1.2857	1.2364	1.4427
3.625	1.3333	0.78563	1.4933
2.4	1.2143	0.80144	1.6197
3.5	1.4667	0.6013	1.5149
2.3333	1.4	1.1426	1.0769
2.5833	1.4286	1.0365	1.4489
3.25	1.4	0.71249	1.5339
3.2222	1.6364	0.72539	1.0768
2.5	1.4	1.1405	1.3507
1.7857	1.2778	1.5142	1.5699
3.875	1.2941	0.47019	1.7324
3	1.4	1.0238	1.3439
2.6364	1.3125	1.0774	1.6131
2.8571	1.2857	0.50514	1.4751
2.3333	1.4615	1.3306	1.3923
2.0833	1.25	1.0002	1.5796
2.1111	1.4	0.86241	1.5787
2.4167	1.3125	0.92171	1.7136
2.1	1.5385	1.095	1.3073
2.6	1.4	0.92877	1.6409
4	1.4	0.76331	1.3571
2.8182	1.3125	0.95882	1.6446
2	1.25	1.1134	1.6949
2.7778	1.5714	0.53848	1.4383
2.25	1.4286	1.3467	1.3036
2.5455	1.3333	1.0318	1.3438
2.4167	1.1176	1.0852	1.6685
2.4444	1.3846	0.77945	1.1851
4.5714	1.375	0.65956	1.5916
2.4	1.3571	1.2224	1.5601
2.7	1.3125	1.229	1.5909
2.2727	1.5	1.1764	1.2504
2.8	1.4	0.96389	1.2858
3	1.5	0.74317	1.4619
2.3636	1.5	1.0158	1.3838
2.6364	1.3571	1.0489	1.5286
3.875	1.25	0.57035	1.6431
2.3333	1.3125	1.2441	1.5306
2.4545	1.6667	1.1903	1.127
1.9286	1.4	1.4773	1.3995
3.2	1.1765	0.97644	1.734
2.7778	1.2941	1.0346	1.5721
2.3333	1.4	0.98298	1.4595
2.4	1.4667	0.86451	1.4032
3.5	1.1765	0.7239	1.7983
2.1818	1.2857	1.3271	1.4709
2.0769	1.3333	1.2159	1.4083
3.4	1.5	0.85881	1.6933
2.6	1.4615	0.81509	1.3822
2.1667	1.4286	1.2137	1.1229
2.2727	1.5	0.97876	1.5105
2.4167	1.1875	1.2495	1.6147
2.5455	1.3571	0.8144	1.3439
2.0833	1.4	1.2715	1.5445
2.4545	1.5385	1.0933	1.4285
2.1	1.3333	1.0064	1.5629
2	1.3571	0.97602	1.4797
2.6	1.1111	0.94565	1.8007
3.2222	1.4	0.82611	1.4973
2.9	1.3125	0.57908	1.57
2.1818	1.5	0.88434	1.3328
2.5833	1.1875	1.2928	1.8428
2.4545	1.5	1.192	1.3382
2.3333	1.3333	1.1085	1.5421
2.75	1.3571	0.73078	1.4373
2	1.4	1.1771	1.5433
2.0769	1.4286	1.1877	1.1506
3.1	1.5	1.0234	1.0855
2.6667	1.1176	1.0074	1.7333
2.6364	1.5385	1.1025	0.93502
2.7778	1.4667	1.076	1.3782
3.3	1.3125	0.79431	1.6638
2.9	1.5	1.0563	1.4495
2.1818	1.375	0.75495	1.825
2.25	1.2667	1.2628	1.6437
3	1.3571	0.60995	1.3523
2.7273	1.4286	1.2253	1.477
3.2857	1.4286	0.36527	1.4723
2.5455	1.1765	1.0729	1.6473
2.5833	1.3571	1.1192	1.3954
2.7778	1.4615	0.5444	1.4304
2.2727	1.3077	1.2825	1.4751
2.4167	1.4	1.0704	1.6016
1.9167	1.5714	1.0278	1.3896
2	1.4	1.1328	1.4499
2.5455	1.1765	1.0833	1.7677
2.3077	1.2	1.3914	1.6501
4.125	1.4286	0.76307	1.3799
2.9	1.2857	0.85945	1.4991
3.2	1.25	0.72288	1.7024
2.4545	1.4286	0.69425	1.5883
2.6	1.3333	0.66103	1.53
2.6364	1.3333	0.9917	1.1598
3.0909	1.4615	0.8672	1.4708
3.2222	1.5	0.71676	1.1466
2.8	1.4286	0.71944	1.5325
3.2222	1.5833	0.58315	1.3081
2	1.2667	1.1585	1.4547
2.8	1.6154	0.96334	1.2375
2.2	1.25	0.98524	1.8096
2.9091	1.375	1.0261	1.6209
2.4444	1.3125	1.2264	1.6161
2.4167	1.5385	1.0392	1.0346
3.1429	1.5385	0.41488	1.2935
2.6154	1.25	1.1254	1.6161
2.6364	1.5	0.88497	1.5039
3.1111	1.3333	1.0057	1.5928
2.3333	1.2857	1.219	1.4818
2.5556	1.3125	0.47946	1.6941
3	1.1765	0.92407	1.5051
3.4	1.4	0.68042	1.1313
1.9091	1.4	1.1373	1.5105
2	1.2667	1.4565	1.3052
3.25	1.4	0.79828	1.4077
2.2308	1.3571	1.319	1.5113
2.5455	1.4	0.97419	1.5433
2.1538	1.4615	0.90942	1.1742
3.5556	1.3125	0.69743	1.5492
2.8	1.3333	0.95329	1.3798
2.8889	1.25	0.92438	1.7224
2.5	1.5385	1.0104	1.3856
2.7	1.5	1.1232	1.4518
2.375	1.375	0.54416	1.452
3.75	1.4615	0.76051	1.1218
3.4444	1.5385	0.94688	1.4448
2.6364	1.5385	0.95626	1.0762
2.6364	1.3571	0.90866	1.4968
3	1.375	1.0655	1.5201
3.25	1.3333	0.7506	1.5024
2.6364	1.3571	1.0473	1.5218
2.9091	1.375	1.0477	1.658
2.4545	1.4286	1.2428	1.3795
2.4167	1.5385	1.2555	0.93686
3.1111	1.4	0.88882	1.4721
3.5556	1.8	0.6518	0.77885
3	1.3846	0.47674	1.1637
2.8182	1.1875	0.85984	1.8387
3	1.1765	0.73168	1.7586
2.8	1.5714	0.98921	1.3518
3.375	1.2857	0.60906	1.7394
2.6	1.2353	0.86589	1.6822
1.8462	1.4	1.5816	1.4172
2.5	1.5385	0.71404	1.4301
3.4	1.3333	1.0025	1.6625
2.2727	1.1875	1.012	1.5738
2.0769	1.2353	1.4553	1.7784
2.6	1.25	1.0222	1.4554
2.3333	1.5385	0.77126	1.2599
2.8889	1.3333	0.74929	1.5112
2.6	1.3333	0.86229	1.676
2.7778	1.3571	0.51611	1.459
2.6154	1.5	1.0535	1.4771
2.6	1.2353	0.93494	1.4605
2.9	1.375	0.92456	1.5963
2.9	1.375	0.56593	1.4844
3	1.3571	0.84239	1.072
2.875	1.25	0.72126	1.5837
1.8333	1.3125	1.302	1.6207
3.1111	1.1765	0.78071	1.8645
3.75	1.4	0.67713	1.5117
2.9091	1.2941	0.81831	1.5753
2	1.4667	0.97097	1.4689
3.375	1.5	0.65832	1.4075
3.3	1.4286	0.88812	1.5066
2.5	1.2	1.0553	1.4899
3	1.25	0.81213	1.4935
2.0769	1.3125	0.99229	1.4582
2.2	1.3571	1.1575	1.4468
3.2222	1.2222	0.94871	1.5561
3.8889	1.4667	0.66599	1.2103
3.375	1.3333	0.67408	1.5529
2.875	1.5385	0.65911	1.2994
2.6667	1.25	1.2586	1.6726
2.7273	1.5	1.0548	1.2294
2.8889	1.2667	0.48809	1.5925
2.8889	1.25	1.0292	1.6676
2.0769	1.5333	1.4005	1.206
2.9091	1.5714	0.73048	1.2669
2.5455	1.3333	1.2997	1.4974
2.7778	1.5714	0.80467	1.5509
2.6667	1.4615	1.1209	1.0665
3.2222	1.5385	0.91133	1.2185
2.7273	1.4286	0.99604	1.365
2.3	1.5385	0.83934	1.245
3.4444	1.3571	0.96004	1.3505
3.375	1.4615	0.61085	1.347
1.9231	1.3571	1.341	1.4303
2.9091	1.5385	0.86941	1.1306
3.3333	1.25	0.88361	1.6226
2.4	1.2	0.85105	1.2135
3.25	1.375	0.73605	1.4857
3	1.3125	0.5741	1.4454
2.7	1.5714	0.84257	0.9692
2.4545	1.4286	1.2142	1.5087
3.5556	1.3571	0.742	1.2392
2.1	1.3529	1.0393	1.7886
2.1111	1.1667	0.78197	1.7636
2.375	1.4	0.82168	1.5575
2	1.7273	1.3132	1.232
2.2727	1.5	1.13	1.3182
2.2727	1.375	0.90602	1.6061
2.25	1.5	1.0782	1.2133
2.5455	1.3125	1.1634	1.5414
3	1.6154	0.73374	1.2343
3	1.2222	1.0205	1.6277
3.625	1.1111	0.73988	1.8551
2.5	1.4286	0.58581	1.4243
2.8889	1.2941	0.90705	1.551
2.75	1.3333	1.1783	1.58
2.8182	1.3333	1.0479	1.602
2.3	1.25	1.0467	1.6794
2.7	1.25	1.0661	1.7017
3.2222	1.4615	0.73345	1.4078
2.1818	1.2353	0.84319	1.6178
3.2	1.2667	1.098	1.7335
3.2222	1.3125	0.70351	1.6732
2.9	1.25	0.93216	1.7011
2.3333	1.3571	1.0978	1.5881
2.2308	1.2667	1.0007	1.5991
2.6667	1.3333	0.82862	1.3724
3	1.3125	0.86255	1.7166
2.3333	1.5	1.2163	1.1234
1.9286	1.3333	1.5949	1.4952
2.5833	1.3125	1.1544	1.6527
2.4167	1.6364	1.1166	1.1881
2.5455	1.4286	1.0187	1.4536
2.3333	1.25	1.2727	1.6474
2.4167	1.4	1.1859	1.588
2.8	1.4286	1.1164	1.4436
2.2	1.4	0.89153	1.5721
3.3	1.4	0.74007	1.4456
3	1.3333	0.70739	1.5203
2.6667	1.375	0.87377	1.6495
2.6	1.3333	0.99146	1.3386
2.3636	1.4	0.78381	1.5587
2.4167	1.4	1.3515	1.5333
2.6	1.5	1.0287	1.4997
2.4286	1.4	0.71837	1.407
2	1.1875	1.2096	1.7076
2.6667	1.25	0.63773	1.6419
3.4	1.3125	0.93137	1.4506
2.6	1.375	0.91296	1.557
1.9091	1.3125	1.2536	1.6169
2.3636	1.3333	0.61314	1.5106
2.7778	1.6154	1.0387	1.2192
2.6	1.3846	0.85186	1.2996
3	1.5833	0.87687	1.069
4.125	1.1111	0.73133	1.8119
2.25	1.4286	1.2877	1.1991
2.1667	1.2667	1.3052	1.4504
2.25	1.2941	1.3065	1.5224
2.8889	1.2941	0.83335	1.6394
2.3	1.4615	1.142	1.3138
2.7273	1.375	0.89035	1.6346
2.1667	1.4	1.0235	1.6007
2.1818	1.5333	1.1002	1.2417
1.9231	1.3333	1.1491	1.5198
2.4	1.4615	0.76161	1.4956
2.7778	1.3125	1.1052	1.4219
3.75	1.375	0.8121	1.4199
2.6	1.3846	1.0063	1.4385
2.7	1.4	0.73592	1.5456
2.5455	1.3333	1.0251	1.6162
3.5714	1.1765	0.61255	1.6781
3	1.5	1.0485	1.4458
2.7778	1.2667	0.63585	1.5777
2.2727	1.5	0.79698	1.4893
2.5556	1.2353	0.88538	1.6508
3	1.2222	0.92604	1.7358
2.8	1.1875	1.0595	1.5927
2.1	1.5833	1.0108	1.087
3.625	1.2353	0.76335	1.8338
2.3636	1.3125	1.027	1.6554
2.25	1.6154	1.152	1.2951
2.6667	1.5	0.88203	1.4694
2.5455	1.4	1.1536	1.669
2.0769	1.4286	1.2791	1.326
4	1.3846	0.64899	1.4558
2.6667	1.3571	0.87778	1.3316
3.1111	1.2143	0.87632	1.547
2.25	1.5385	0.56544	1.2422
2.8182	1.4	1.0711	1.5174
3.2222	1.3125	0.79047	1.4519
2.7778	1.4286	0.86455	1.4807
3.1111	1.2353	0.85144	1.7235
2	1.2667	1.4186	1.5945
2.7778	1.4286	0.94942	1.4324
3	1.6154	0.72206	1.2688
2.5455	1.2857	1.071	1.2717
2.7	1.2667	0.61806	1.6185
2.3333	1.1765	0.83955	1.9633
2.75	1.1176	0.60939	1.6999
2.6	1.375	1.2032	1.609
1.6364	1.5	0.96204	1.025
2	1.3125	1.306	1.6186
1.7692	1.3846	1.3291	1.2814
2.0769	1.2353	1.3828	1.9176
2.3	1.2667	1.0624	1.4961
1.9231	1.5714	1.5661	1.2597
2.8182	1.25	1.1986	1.2995
2.6364	1.3571	0.93125	1.3847
2.8889	1.5	0.87725	1.2745
1.875	1.2353	0.97087	1.7275
2.6667	1.5833	0.70101	1.1254
2.75	1.25	0.88011	1.6511
2.4167	1.1875	1.0669	1.3827
2.4545	1.1765	0.79181	1.7404
2.8182	1.4	0.78386	1.4669
2.6667	1.3333	0.76132	1.5597
2.0909	1.4286	1.2896	1.4861
2.7	1.5833	0.97058	1.1644
2.6	1.5833	1.1067	1.1513
2.6	1.2667	0.86358	1.5872
2.0769	1.1765	1.4391	1.4489
3.1111	1.6154	0.83326	1.2741
2.3636	1.1667	1.0698	1.8153
2.8889	1.1875	0.83462	1.6319
3.1	1.5714	1.0116	1.3601
3	1.3125	0.35641	1.6261
2.0833	1.5	1.0905	1.4259
2.4444	1.5385	0.75576	1.1964
2.7	1.5	1.0314	1.4661
2.5	1.3125	1.0708	1.491
2.0833	1.1667	0.91429	1.8329
2.9	1.4667	1.1125	1.3658
2.6667	1.6154	0.9263	1.1445
1.7857	1.3846	0.8155	1.237
3.5714	1.4	0.59512	1.3752
2.8182	1.25	0.86306	1.5611
2.8	1.4615	0.76258	1.3263
3.2222	1.1111	0.78045	1.8674
3.4444	1.3571	0.97532	1.3641
2.75	1.3125	0.59461	1.547
2.1818	1.2941	1.143	1.4858
1.8462	1.5385	1.1731	1.2513
2.1667	1.2941	0.99216	1.6563
2.5	1.5385	0.9517	1.1193
2.3	1.1667	0.77574	1.8006
2.1111	1.2353	0.83454	1.7792
2.8	1.7	1.0331	0.77702
3.2222	1.3333	0.87617	1.4156
3.2222	1.4615	0.71706	1.3976
3.4444	1.2353	0.6993	1.6313
4.5714	1.3571	0.53032	1.4713
2.5455	1.3529	0.86814	1.3887
3.5	1.4286	0.81723	1.4596
2.25	1.4615	1.2194	1.0222
3.125	1.375	0.52493	1.5983
2.7273	1.2941	1.003	1.5397
2.5	1.2667	0.99447	1.4014
2.3077	1.1875	1.1045	1.5817
2.5	1.4	0.65296	1.5082
2.2727	1.3571	1.1396	1.4614
2.6	1.3846	0.95225	1.3654
2.4	1.2667	1.0045	1.4014
2.4167	1.4286	1.2652	1.2154
2.7	1.5385	0.9003	1.0662
2.4	1.6154	1.0332	1.1411
2.3636	1.6154	0.92108	1.364
3.2857	1.5	0.46665	1.0755
2.1429	1.1667	1.4489	1.9824
2.0769	1.4667	0.82997	1.5402
2.3	1.2667	1.0198	1.5021
1.9091	1.4615	1.3162	1.4735
2.3636	1.5833	0.79145	1.2541
1.9231	1.25	1.3359	1.7101
1.8571	1.4286	1.4974	1.3218
2.6667	1.3846	0.71035	1.2757
3.8571	1.5385	0.48211	1.3141
3.5	1.5833	0.57035	1.1857
2.3	1.3333	0.8709	1.5279
2.1667	1.3333	1.2304	1.5378
2.1	1.375	1.0886	1.5295
2.9091	1.1111	0.85394	1.8218
2.4	1.3333	0.83978	1.4022
3.1	1.5833	0.87544	1.2936
2.3636	1.3571	0.96195	1.5663
3.125	1.1875	0.6184	1.6963
2.8182	1.4615	0.78247	1.4341
3	1.3125	0.96085	1.6918
2.6	1.3333	0.98352	1.6488
2.5556	1.6923	0.70435	1.1851
2.7	1.4	0.85987	1.4923
2	1.3077	1.3154	1.3765
3.4444	1.4	0.67247	1.2782
2.6667	1.2667	0.77378	1.5678
1.8462	1.6667	1.3064	1.1964
2.75	1.2	0.68988	1.6493
2.5556	1.4	0.84456	1.4885
1.8182	1.2667	1.0291	1.6626
2.9091	1.375	1.0294	1.6012
2.7	1.3333	0.93495	1.5316
2.6364	1.4667	1.1613	1.634
3.5714	1.4286	0.44387	1.3704
2.2222	1.25	0.92087	1.487
2.9	1.3125	0.61702	1.7382
2.8	1.1765	0.93144	1.6086
2.5556	1.4286	0.60302	1.4461
2.5	1.5385	0.81075	1.2233
2.6667	1.2667	0.81985	1.4818
2.1429	1.4286	1.2699	1.4318
2.3333	1.25	1.2591	1.6065
2.3846	1.3571	1.359	1.4503
2.25	1.3125	1.3029	1.671
3	1.3125	1.0212	1.5912
3.2857	1.2	0.49573	1.3894
3.125	1.3125	0.5633	1.6413
3.25	1.4286	0.77715	1.3952
2.8	1.3333	0.75673	1.5378
2.2727	1.2857	0.87422	1.6913
2.2727	1.25	1.036	1.634
2.8	1.2353	1.0333	1.8381
2.8889	1.2667	0.47558	1.7341
3.0909	1.4286	0.92445	1.447
3	1.2941	0.47734	1.5852
3.0909	1.4	0.83125	1.3195
2.6	1.5385	1.088	1.3292
2.5	1.2	1.1749	1.5069
2.7	1.25	0.93506	1.8725
2.9	1.1765	0.80437	1.785
2	1.9	0.98322	0.67234
3	1.3571	0.88177	1.3035
2.1818	1.3571	1.0979	1.4183
3.1	1.4286	0.75202	1.5347
1.7273	1.4615	0.79445	1.4302
3.2222	1.375	0.79479	1.6879
2.5	1.5385	1.1427	1.3911
2.8	1.5385	0.85835	1.3942
2.8182	1.6923	0.9377	1.0473
2.6667	1.0526	0.83547	1.9295
2.3	1.3333	0.76635	1.5425
2.4	1.3333	1.0891	1.4497
3.8889	1.5385	0.64373	1.1783
2.25	1.4615	1.005	1.2217
2.4444	1.6364	0.70341	0.96152
2.5455	1.3125	0.82659	1.4372
4.5	1.5	0.45058	1.3919
2.4545	1.1765	1.2745	1.5771
2.3333	1.4	1.0249	1.4858
2.0909	1.5833	1.1752	1.2357
2.3333	1.3571	0.70497	1.5728
2.1667	1.5	1.1863	1.4064
2.3077	1.2105	1.2978	1.6457
2.4167	1.2667	0.9872	1.5812
2.2	1.6154	0.98409	1.5228
2.5	1.6154	1.1033	1.4895
2.4545	1.2353	1.0648	1.6075
2.4	1.4	0.82664	1.5791
2.6	1.25	1.103	1.7225
2.7778	1.3571	0.98585	1.501
2.6	1.1765	0.85925	1.7616
3	1.375	0.58242	1.2952
1.9167	1.3333	1.1468	1.6198
2	1.5385	1.0254	1.2184
2.3333	1.25	1.2555	1.571
2.5455	1.5385	1.1629	1.1955
3	1.3125	0.84265	1.5906
2.1667	1.5	1.1684	1.3692
2.3	1.2353	0.93475	1.7076
1.6667	1.1875	0.66504	1.8398
3.625	1.4286	0.68968	1.4025
2.75	1.2353	0.58431	1.7438
2.6364	1.2105	1.0425	1.8203
2.4	1.3333	0.90601	1.5086
3.4444	1.3571	0.67442	1.4991
3.25	1.4286	0.56419	1.4191
2.3333	1.4286	1.1231	1.4662
3.75	1.1875	0.70487	1.659
3.4	1.5385	0.87454	1.3929
2.9091	1.3333	1.0931	1.5528
1.9231	1.2143	1.2522	1.5889
4.8571	1.4286	0.46126	1.5165
2.6667	1.3125	0.78117	1.7777
2.4167	1.3571	1.1867	1.5045
3.7778	1.4667	0.94324	1.2436
2.1818	1.2353	1.0852	1.7506
2.7778	1.25	0.85497	1.7824
2.2727	1.4667	1.0346	1.52
4	1.4615	0.49888	1.5639
3	1.4375	0.55545	1.5427
2.3636	1.2222	0.88814	1.5575
1.8462	1.1765	1.1758	1.6574
3.1	1.5385	0.85877	1.2417
3.2222	1.2353	0.63282	1.7562
3.5	1.2941	0.63749	1.7648
2.6364	1.1875	1.1266	1.4036
2.7	1.2353	1.0016	1.5121
2.3636	1.6667	1.1399	1.1139
3.2	1.2222	0.90261	1.6115
2.1538	1.5	1.3633	1.1986
2.2727	1.4	1.1141	1.41
3.1111	1.2353	0.90497	1.6284
2.5455	1.3571	1.1335	1.3137
2.1	1.3333	0.90316	1.5321
2.5455	1.2353	0.69043	1.6517
2.25	1.3125	1.1671	1.4091
1.9167	1.5	1.1333	1.0464
2.3	1.4	0.91974	1.5325
3.6667	1.6667	0.54127	1.3289
3.4444	1.6364	0.83238	1.1185
2.4444	1.375	0.56575	1.2359
1.9231	1.25	1.3523	1.5313
2.5833	1.3077	1.2576	1.2645
2.7273	1.5385	1.0563	1.4567
2.8182	1.3333	1.1072	1.2851
2.625	1.1667	0.97783	1.8012
2.4444	1.2941	0.60115	1.5305
2.0833	1.5385	1.0882	1.3218
3.2857	1.4667	0.68765	1.6001
2.5	1.3846	0.92798	1.5047
2.0909	1.2	1.1703	1.6613
2.2308	1.3333	1.0236	1.4846
3	1.2105	0.91649	1.6971
2	1.3125	1.0525	1.6626
3	1.3333	1.0159	1.5776
2.4167	1.7273	1.2438	1.0929
2.6667	1.3125	0.96069	1.4861
2.8889	1.4615	0.7464	1.035
2.3	1.5714	1.08	1.4683
3.625	1.5333	0.78495	1.464
3.2	1.5	0.84882	1.2756
2	1.3333	1.1713	1.545
2.0909	1.2353	1.2139	1.7308
1.7857	1.5	1.3499	1.3876
2.1667	1.4667	1.2837	1.5196
2.5	1.25	0.86028	1.5502
1.9091	1.6364	1.2244	1.125
3.75	1.4	0.81165	1.6897
3	1.2667	0.92793	1.5469
2.9	1.4667	0.71455	1.4709
2.6667	1.6667	0.46689	1.0355
2.3	1.2857	0.90726	1.4684
2.2308	1.3125	1.1464	1.6927
1.8571	1.3333	1.4851	1.3629
1.8462	1.3571	1.2881	1.5621
2.8	1.4667	0.85554	1.5245
2.6667	1.3571	1.0347	1.5672
2.0769	1.375	1.2374	1.4248
2.0833	1.5	1.46	1.0843
2.4444	1.2	0.79829	1.6182
3.1	1.5385	0.79906	1.1249
3.25	1.4	0.88547	1.5565
4	1.3571	0.47565	1.3719
2.0769	1.3846	1.2875	1.3696
2.6667	1.375	0.98744	1.4053
2.0909	1.2667	0.97143	1.487
2.3333	1.3333	0.96877	1.6454
3.5	1.5714	0.52859	1.313
2.3333	1.4286	1.2051	1.5474
2.5833	1.3571	1.0358	1.3551
2.8889	1.3846	0.73056	1.197
2.4167	1.3125	1.1125	1.4312
2.0769	1.5385	0.97141	1.3162
3.25	1.5	0.62583	1.4117
2.1818	1.25	1.368	1.3593
2.4	1.3529	1.1121	1.4265
2.8889	1.4667	0.89323	1.4889
2.9	1.1176	0.9544	1.5147
2.1818	1.1875	1.2604	1.445
2.4167	1.3333	1.1234	1.6187
2.25	1.2	1.0385	1.6647
2.1818	1.4286	1.1698	1.2355
2.6364	1.5455	0.94826	1.0643
3.5	1.2857	0.609	1.3258
3.25	1.4	0.65916	1.5322
2.7778	1.375	0.75111	1.6432
3.25	1.5385	0.73024	1.3487
2.75	1.3125	0.78804	1.538
3.1	1.5385	0.86345	1.4475
2.6667	1.4286	0.89574	1.5751
2.4545	1.5	0.96295	0.84194
2.7	1.1875	0.92943	1.7086
2.3636	1.1667	0.94005	1.9623
2.4	1.3125	0.87382	1.5972
3.1429	1.3571	0.63883	1.3899
1.75	1.7273	1.2647	0.88622
2.5833	1.3846	0.89977	0.99503
2.3846	1.1765	1.3394	1.7978
3	1.1875	0.73522	1.6275
2.5	1.4615	0.89363	1.3222
2.4167	1.4615	0.99116	1.5466
2.9	1.4	0.77696	1.3087
2.1818	1.3125	1.1906	1.615
2.2727	1.3571	1.1185	1.5346
2.9	1.3571	1.1604	1.3488
2	1.2667	1.2732	1.417
1.8333	1.4	1.1796	1.5101
2	1.4286	1.4159	1.3284
2.8889	1.375	0.53429	1.3839
1.6923	1.1765	1.1651	1.7097
2.6667	1.1667	0.73385	1.7174
3	1.6154	0.64318	1.3765
3.7143	1.3333	0.56043	1.6208
3.7778	1.4	0.77479	1.4491
2.8	1.1765	0.85039	1.8183
5.4	1.4286	0.31276	1.4516
3.375	1.5	0.75406	1.4046
2.6	1.3571	0.83928	1.5818
2.5833	1.4286	0.79525	1.4632
2.7	1.4615	0.97838	1.2703
2.3	1.2667	0.92877	1.632
2	1.3529	1.3282	1.5251
2.2308	1.2667	1.3517	1.647
2.7	1.6364	1.2505	0.98855
3	1.3125	0.65074	1.7125
2.7778	1.2667	0.66718	1.2756
3.4286	1.3333	0.58447	1.3051
2.1818	1.4286	0.98736	1.2352
2.6364	1.3125	1.0384	1.4266
2.3636	1.1667	0.91134	1.7772
3.2	1.3125	0.78265	1.678
1.9286	1.2857	1.5173	1.5566
2.5	1.3125	1.0976	1.6188
3.25	1.3333	0.80859	1.5739
2.4444	1.2353	0.77561	1.8277
3	1.4	0.96945	1.4441
1.9	1.4286	1.0126	1.5577
2.125	1.4615	0.54831	1.4384
2.6667	1.5385	1.0137	1.1686
2.4	1.5	0.59591	1.274
2.1538	1.2667	1.1088	1.6105
2.0909	1.375	1.1736	1.4913
2.5455	1.2857	1.012	1.4673
3.25	1.2857	0.63799	1.4701
2.6667	1.5	0.77522	1.5266
2.6364	1.3125	1.2133	1.1975
2.7	1.5385	0.97425	1.4981
2	1.4	1.0911	1.4543
4	1.2667	0.48408	1.5735
2.6364	1.2353	1.0263	1.6013
1.8571	1.6364	1.573	1.2645
2.5455	1.2353	1.1573	1.7772
2	1.1765	1.1323	1.7982
3.3333	1.375	0.74179	1.5089
2.1667	1.4	1.3349	1.3716
2.5833	1.3571	1.2317	1.4525
2.5	1.3125	0.84333	1.5649
2.75	1.4	0.57734	1.2217
2.25	1.4286	0.89826	1.3336
3.3333	1.125	0.8002	1.5875
3	1.2941	0.73457	1.6586
2.5455	1.3846	1.2754	1.3363
2.4	1.25	0.61685	1.8449
2.4167	1.3333	0.83817	1.5579
3	1.4	1.0518	1.5093
3	1.3125	0.95443	1.5504
3.1111	1.2222	0.92785	1.7107
2	1.4	1.2962	1.5797
2.7778	1.25	0.82183	1.6722
2.4545	1.5	1.1239	1.163
1.9091	1.3571	1.0713	1.3698
3	1.3125	0.80804	1.6052
4.125	1.4615	0.70805	1.3191
2.3636	1.4	0.82512	1.5055
2.4167	1.4	1.1764	1.6248
3.3333	1.2941	0.71107	1.5648
2.625	1.5	0.71692	1.5429
3.25	1.25	0.84294	1.6186
2.3636	1.25	0.85638	1.6048
2	1.5385	1.1906	1.2278
2.4444	1.3125	1.0543	1.2742
2.2	1.1053	1.0257	1.9403
2.25	1.3125	0.96587	1.2515
2.0714	1.5	1.532	1.3206
2.3077	1.1667	1.157	1.6677
2.7778	1.3571	0.61352	1.4948
3.5	1.3571	0.67453	1.5273
3.2	1.3571	0.85571	1.2749
2.4545	1.1875	1.0815	1.7912
3.1111	1.25	0.92883	1.679
3	1.3571	0.66873	1.3626
2.2222	1.3571	0.81826	1.5713
4.1429	1.1765	0.79635	1.7498
3.1111	1.5	0.76768	1.072
2.8889	1.2353	0.9227	1.7873
2.8	1.2857	0.95341	1.2846
2.0909	1.2941	1.1522	1.7311
2.0833	1.2857	1.2369	1.3666
2.3333	1.5385	1.0838	1.1662
2	1.5385	1.2466	1.2516
2.3333	1.3125	1.0428	1.6896
2.7	1.3333	0.62874	1.5818
2.8889	1.25	0.7284	1.7475
2.4167	1.3571	1.1	1.3189
3.2222	1.5	0.75454	1.4232
2.8	1.375	0.89587	1.6015
2.3333	1.6154	1.112	1.3787
2.5	1.3125	1.1259	1.6402
3.375	1.5	0.81474	1.2431
2.2	1.4615	0.84769	1.26
1.8333	1.1111	1.3235	1.7941
2.0769	1.3125	1.4575	1.3572
3.375	1.3333	0.63613	1.3141
1.9167	1.3571	1.2752	1.4556
2.0769	1.1176	1.3433	1.8285
2.9	1.375	1.0159	1.4168
2.8	1.4286	1.109	1.55
2.2727	1.1667	1.1875	1.7797
2.9091	1.1875	1.1582	1.6293
3.5	1.4	0.76837	1.4796
3.1111	1.4286	1.021	1.4067
3.3	1.3333	0.8346	1.3059
2.8	1.5714	0.94093	1.5194
2.3636	1.3846	1.1402	1.2335
2.8571	1.4	0.63443	1.5839
2.3333	1.4	1.2389	1.5391
2.4444	1.1765	1.127	1.8104
2.5	1.2353	0.90531	1.8405
3.7778	1.2941	0.67589	1.7031
3.375	1.6667	0.87996	1.1996
2.7273	1.4286	0.98175	1.3169
1.9167	1.4	1.0941	1.263
2.9	1.4	0.98403	1.3503
1.7857	1.6154	1.5292	1.1755
2.2222	1.3125	1.0664	1.4917
5	1.4615	0.31065	1.2286
2.7778	1.4	0.88717	1.5507
3.375	1.5	0.54424	1.46
2.6667	1.25	0.59657	1.4614
3	1.25	1.0916	1.6787
3	1.4286	0.68534	1.3838
2.3333	1.2667	1.2176	1.5692
3.3333	1.3333	0.8054	1.443
2.7273	1.3333	1.085	1.5505
2.3846	1.4615	1.113	1.1869
2.4545	1.6364	1.045	1.0281
2.25	1.2857	0.93941	1.4607
3.1	2	0.97306	0.85169
2.6	1.3333	0.91488	1.2606
2.25	1.5714	1.1723	1.2548
2.25	1.375	1.213	1.6155
3	1.2667	0.61533	1.549
3.2	1.4615	0.96588	1.4896
2.5556	1.4	1.1231	1.5605
3.125	1.2667	0.55221	1.5206
2.7778	1.25	0.82442	1.6712
2.0769	1.4	1.3999	1.4094
2.4	1.6667	1.0714	0.73385
2.1667	1.4	1.4882	1.4331
2.5556	1.0526	0.89568	2.0212
2.5556	1.4615	0.65262	1.5065
2.8889	1.2353	0.95497	1.4451
2.6	1.3333	0.8446	1.6542
1.6154	1.4	1.6374	1.4455
2.2222	1.2667	0.92165	1.4788
3.7143	1.4667	0.62852	1.2786
4	1.6154	0.7458	1.332
2.7778	1.4667	0.92624	1.3315
2.2727	1.4286	1.0077	1.4778
2.25	1.1667	1.2429	1.7984
3	1.2353	1.0647	1.8909
3.5	1.3571	0.43326	1.4705
2.2	1.3333	1.0296	1.4379
2.5	1.25	1.1106	1.4397
2.6667	1.1765	0.80514	1.7465
2.6667	1.3125	1.1653	1.5345
2.3333	1.4	1.3329	1.5975
2.7273	1.2667	1.1076	1.5303
2.6	1.3846	0.82454	1.4124
3.2	1.4286	0.95308	1.5043
2.1538	1.4667	1.194	1.5154
2	1.4286	1.1091	1.5329
2.6364	1.3571	0.97322	1.3523
1.6667	1.4286	1.4371	1.3241
1.9286	1.5	1.666	1.3894
3.5714	1.5385	0.46178	1.179
3.375	1.4286	0.84527	1.3395
2.7	1.3333	0.89552	1.28
2.0833	1.25	1.208	1.7132
2.625	1.1176	0.71128	1.8811
2.5455	1.3125	0.98149	1.544
2.7	1.4	1.1592	1.6251
3	1.3333	0.59957	1.6965
3.25	1.4286	0.76997	1.3917
3.125	1.25	0.82335	1.6693
3	1.3077	0.91274	1.3417
1.5385	1.3333	1.3417	1.4376
2.8182	1.3125	0.87055	1.6153
3.2	1.5	0.94288	1.4607
2.5	1.2941	0.94332	1.2847
2.2727	1.3333	0.98764	1.5563
2.1818	1.25	1.1315	1.6527
2.9091	1.2667	1.0639	1.5321
2.5714	1.2667	0.61536	1.8127
2.7	1.1667	0.6077	1.7298
2.2	1.1765	1.0478	1.8061
2.1818	1.1667	1.0131	1.8124
2.8889	1.25	0.84644	1.6638
2.3636	1.25	0.70557	1.6878
1.8333	1.3571	1.2166	1.3999
2.6667	1.3125	0.63872	1.4324
3.875	1.1111	0.67317	1.3401
2.8182	1.3571	0.79131	1.4608
2.0909	1.6667	1.1879	1.2079
3	1.1765	0.77398	1.8365
2.5833	1.1765	1.081	1.7497
2.8889	1.3571	0.99694	1.5278
3.1818	1.4667	0.7773	1.2991
2.4167	1.5833	1.2206	1.2586
2.7	1.25	0.87988	1.6059
2.2727	1.3125	1.0498	1.3736
3.25	1.2857	0.64086	1.3679
2.2727	1.5	0.83605	1.3
2.5	1.3571	0.84024	1.4598
2.7273	1.3125	0.88379	1.7071
2.6667	1.6154	1.0299	1.2635
2.7	1.3333	0.8506	1.5239
3.6667	1.4286	0.75067	1.4676
3.1111	1.5	0.84301	1.428
3.0909	1.2222	0.85537	1.7509
1.8462	1.6667	1.3771	1.3556
3.3333	1.4667	0.87502	1.4564
2.3	1.3333	1.1134	1.5978
2.4167	1.4615	1.1369	1.2143
2.1818	1.6154	0.66427	1.3241
2.5455	1.4286	0.75869	1.2085
2.1	1.4286	0.75772	1.4959
2.1818	1.3125	1.2214	1.4164
2.5	1.375	1.1756	1.5926
3.125	1.375	0.67607	1.4844
3.4444	1.5833	0.8923	1.0696
2.6364	1.4286	1.0811	1.3265
2.2	1.4667	0.98468	1.2363
[truncated: 8,002 more rows]

## Sheet: FigureS7
Average clump size
Growing groups	Non-growing groups
2.7778	2.5
2.6667	2.1333
2.5833	1.6429
2.1429	1.6429
2.7	2.8333
3.5	2
1.8333	1.9231
2	2.3636
2.2727	3.2222
3	2.3636
2.6	2.7
2.0833	2.3077
2.7	3.1
3.3	2.2
3.7143	2.8
3.625	1.6
2.1538	1.5333
2.3846	2.3636
2.4	1.8462
2.2727	3
2.3333	1.7143
2.75	2
2.3333	2.25
2.7	2.1429
1.8333	2.3636
2.6	2.4167
3.625	2.3077
2.5	1.9286
2.7143	2.25
2.3333	1.9231
2.6667	2.4615
2.2727	2.0667
2.25	1.7857
3	2
2.5	2.0714
2.9	1.9231
2.7273	2
3.6667	1.8
4.8333	2.6364
2.5556	1.8462
2.5	1.8
3.1	1.8571
3.1111	2.4167
3.25	1.625
2.2727	2.5455
2.7	1.6471
3.3333	1.5385
2.6364	1.4286
2.7	2.1538
3	1.6923
2.875	2.0769
3.125	2
2.9	2
3.125	1.8
4	2.3636
2.3333	1.6154
2.6	2
2.3	2.3636
3.1818	1.7333
2.4545	1.7857
2	3.5556
3.625	2.0833
2.375	2.2308
2.5455	1.375
3	1.6667
2.3	2.1667
2.25	2.0833
2.8182	1.6667
2.5556	1.4286
2.6364	1.7857
2.2	1.7333
1.8889	2.1429
2.3077	2.0769
3.7778	1.6
2	1.6667
3.5	2.3333
2.4615	1.9167
4	1.8462
3.2	1.6667
2.7143	2.9
2.0769	1.6
2.5556	1.9286
2.1667	3.1
2.5455	2
3.8889	2.0769
2.2308	2.0769
2.8571	1.9333
3.1111	2.5455
2.0833	1.7143
2.9091	2.0769
2.25	1.5333
2	3.6
2	1.9286
2.6667	2.2308
2.25	2.1667
1.8182	1.9333
2.3	2.0769
2.3636	1.9167
2.3636	1.8824
4.6	2
3.875	2.0833
4.8333	1.9231
2.5	2.2667
3	1.6923
2.5556	2.5455
2.1429	2.25
2.875	1.6667
1.9286	2.3077
2.7778	2.1538
2.0909	1.6875
2.5455	1.6429
3.375	2.8
2.4167	2.3077
3	1.7143
2.25	1.7143
2.0909	2.0769
3.2222	3.3333
2.25	2.3846
3	2.25
2	2.2857
2.75	2.1667
2.3333	1.6154
3.125	2.5385
2.3	2.1429
3.1	1.6
3.125	1.625
3.5714	2.3846
2.3	1.9286
3.7143	2.4167
2.9	2.1333
2.1667	2
2	3.2
2.25	2.4545
2.5	1.6667
2.2	2.3077
2.1538	2.9
2.4545	2.5
2.1538	2.4545
2.6364	1.9167
2.7778	2.7778
2.3077	2
2.6	2.2143
2.8889	2.6
2.8	2.5
2.5455	2
2.125	2.4167
2.3636	2.8182
1.9231	1.9286
2.7273	1.7143
2.1818	3.1
3.2	2.1818
2.3	1.8333
4.1429	2.3333
3	2.3077
3.375	2.5833
2.4	2
2.5	1.9333
3.4444	2.8182
2.5455	2.5385
1.9091	1.9286
2.1818	1.8182
3	1.5714
2.1111	2.4167
3	1.9333
3.7143	1.9167
2.6364	2.7273
2.875	1.3846
3	2.0714
2.3636	2.1818
2.1818	2.9091
2.2727	2.25
2.8889	1.4
2.75	2.6154
2.7273	1.9167
2.6	3.3333
2.375	2.4
2.1111	2.3636
1.8333	2.3846
2	2.9091
2.2308	2.3077
2.8	1.7857
2.5556	2.8182
2.2	2.0714
3.625	2.2308
2.4	2
2.3636	1.875
4.6	2.3636
3.3333	2.3077
2.4167	2.75
2.4545	2.6667
2.4615	2
2.0833	1.6875
1.6923	2.5455
2.3333	2.3077
1.9091	3
2.3636	2.6364
2.8	2.6364
2.3333	1.5385
2.3636	1.7857
2.4	1.6154
2.5	2.1429
3.2222	2.25
2.8	2.3636
2.7	3.0909
3.75	2.1667
2.3636	1.7143
2.9	1.8667
3.2222	2.0833
2.6667	1.6429
2.8182	2.8182
2.8	2.0714
2.0833	2.3333
2.8889	1.6
3.375	2.3077
2.1667	1.7857
2.1667	2
5	1.5882
2.5455	1.6667
2.7778	1.6429
2	2.0714
2.3333	2
2.6	2.1667
2.75	1.9231
2.8	1.9333
2.7	3.3
2.1538	2
2.3333	1.5625
2.0833	2.4167
3.4286	1.9333
2.6	2.0769
2.25	2.3636
2.3846	2.0769
2.1818	2.3846
3.125	2.1429
2.3	2.5455
3	1.8462
2.1429	2.9091
2.0769	3.3333
3.5714	2.0769
3.125	2
2.8889	2.1
2.0769	2.4
2.3636	2.1667
2.4167	2.5455
2.1538	2.6364
2.7273	2.75
2.8889	2.0769
2.1429	2.3636
2.5	1.8333
2.3077	1.6923
2.25	2
4.125	2.5
4.4286	1.8
2.5833	1.6154
2.5455	2.1538
1.75	2.5385
2.8182	1.7143
3	1.7857
3.2727	2.3846
3.1	2.1429
2.6667	1.5714
2.0833	1.7692
3.25	1.3333
2.5833	2
5.2	2.5
2.8889	1.7857
2.3333	1.5714
2.25	1.8
2.0769	2.3571
2.4545	2.3077
1.8462	1.8
2.4167	2.3333
3.1818	2.1538
2.3636	2.6154
2.3333	1.5714
2.5	2.4545
2.8889	2.0769
3.125	2.8
1.9	1.6
2.3636	1.6667
3.2222	2.6364
2.8889	1.8
3.8571	3.2222
1.9091	1.8
3	2.2
2.5833	1.7143
3.125	2.4
2.6364	1.6923
3.5	2
2.9	2.0769
2.25	1.9286
3	1.8571
2	2.25
2.875	2.5833
3.625	1.8462
2.7	2.6
2.6	1.8571
2.25	2.9091
2.6667	1.8571
2.8889	1.6923
2.3636	1.9286
2.3333	2.3333
3	2.2857
2.8	1.8571
2.5	1.8
2.7273	2.0833
3	2
1.9231	2.2
2.7	2.5455
2.1818	2.2308
3.5714	1.9286
3.625	1.9231
2.5	1.7143
3.2222	2.3077
3	1.5
3.125	1.8
2.7778	2.2727
4.4286	2.3636
2.7273	2
2	1.8182
2.75	1.6875
2.5833	2
3.3333	1.8571
2.3333	2.0833
2.0714	2.0833
2.6364	2.3077
2.5455	1.5294
3.875	2.1429
2.4444	1.7692
2.6667	3.2
2.1818	2.6154
2.4545	2.1818
2.5556	2.3077
3.625	2.2857
2.5	2.5455
2.3333	1.9333
1.7333	1.8125
2.3636	3
2	1.9333
2.875	2.1818
3.25	2.6667
2.4545	1.6
3.25	2.1667
3.2857	2.3333
3.375	1.8462
2	1.8333
2.3846	2.4545
2.3636	3.4444
2.6667	2.4167
2.3636	1.7857
2.7778	1.6
3.4444	1.5
2.7778	2.3846
2.8889	2.0714
2.8	2.2308
2.4	1.9333
3	1.5455
2.75	1.7143
2.4545	2
1.8333	2.4167
2.25	2.8182
3	2
2.1	1.5625
2.6667	2.0769
3.875	2.5
2.7273	2
2.2727	1.6154
2.6	2.6364
4	2.4444
2.6667	2.1538
2.875	2.3636
2.4	2.4615
3.75	2.5833
2	1.625
1.8462	2.2
3.25	2.5455
2.8	2.9
4	2.7273
2.4	1.9286
2.8889	1.8462
2.5	2.5385
2.5	2.3333
2.2	3
2.6364	2.6667
3.1111	2.3333
3	2.1538
3	1.7333
2.4444	2.5455
2.8333	1.5
2.9	2.3333
2.6	2.3
2.1538	3.4
2.4	2.5455
2.25	1.6923
3.3	1.7692
2.25	2.1667
2.6667	2.25
4.1111	1.6
2.2727	1.6429
2.1667	2.0909
1.8333	2.7
2.8889	1.8462
3.1111	1.7333
2.4444	1.6875
3.125	2.5833
3.2857	1.9286
2.875	2.5833
3.3333	1.9091
2.4	2.2308
2.5455	2.7273
2.4	3
2	2.4167
3	2.25
2.6667	2.8182
2.3636	2.2727
3	1.8
2.25	2.2727
2.3636	2.0833
2.9	1.3571
2.25	1.8
2.3077	1.9167
2.4545	1.6923
2.7778	2.0909
2.6	1.8
1.75	2.5385
3.1	2.1667
2.6667	3
2.0833	2.0833
1.8571	1.625
3.25	1.6
3.5714	1.7273
2.25	1.9231
2.5556	2.4167
3.2	3
1.8571	2.6667
2.3077	2.4286
2.1538	1.8
3.125	2
2.25	2.4167
2.8889	2.3077
2.7778	1.9286
3.6667	1.8462
2.2143	2.1538
2.7	1.7143
2.875	1.9286
2.6364	1.7143
2.1818	2.7778
1.9167	1.8182
2.7	3.0909
2.6	1.6
3	2
2.7778	2.5
2.3077	1.5625
3	2.5
3.3333	2
2.6	2.1667
2.7	2.5455
2.75	3.4444
3.1	1.5714
3.4286	2.0769
2.3333	1.7333
3.5	2
2.8182	2.1538
2.4167	2.1538
2.6667	2
2.5	2.0769
2.8182	1.7333
2.5	1.6154
2.1538	3.1
2.5556	2.0769
3	2
2.5556	1.7143
2.8889	2.5833
3.0909	2.625
2.3333	1.625
2.6364	1.7143
2.7273	2.6364
3.5	1.75
3.2	1.5294
2.6	2.1818
2.5455	2.3333
2.5	2.5
2.5556	2.6667
2	1.6923
2.5556	1.5333
4.2857	1.9333
2.2727	2.6364
3.3	2.0714
2.3636	1.7857
2.2308	2.25
2.0769	2.6923
1.9231	1.5333
2.1111	2.25
2.2	2.5
2	2.0833
2.1667	3.125
2.1667	1.2857
2.7	2.5
3.1111	2.3077
3.5	1.9167
3.3333	2.5455
2.3	1.6
2	2.5455
2.1818	2.2727
3.4286	3.3
2.4545	1.7857
2.6667	2.3636
2.4167	2
2.5455	1.6923
2.9	2.0769
2.7778	2.3636
2.5455	1.8571
2.3077	1.8571
2.1538	1.6875
2.7	1.6
2.8889	1.8571
2.3636	3.4
1.9231	1.7059
3.5	1.9286
3.375	2.1538
2.3333	2.2308
2.4444	2.0909
2.8	2.7778
2.6667	1.625
2.8	1.8
2.6667	2.3077
2.4444	1.3571
2.8	2.4167
2.6	1.8462
2.6	1.9286
3.5714	1.6923
2.5	2.8182
2.4167	1.8
1.75	2.1667
2.2308	2.2727
3.1111	2.25
2.5455	1.7857
2.2727	2.0769
1.7857	2.2727
2.5	1.8571
3	2.3636
2.5	2
1.8462	2.4167
2.25	2.4167
2.4545	2.4167
3	1.9286
3.8571	2.3333
4	2.3
2.6	2.0833
2.7	2.1818
2.5	2.4545
1.9231	2.1333
2	1.3333
4	1.9286
2.3333	1.7857
3.4	1.9231
2.1667	3.5556
3.25	1.8462
2.1538	1.6429
2.4545	3.0909
3.0909	2.0833
1.6667	1.8667
2.4167	2.0714
2.3636	2.3636
2	2.3077
3	1.8571
3.2	1.9286
2.5833	2.3077
4	1.9333
2.4444	2.0714
3.6667	2.2727
3.1	2.0769
3	1.6154
2.4545	2.0833
2.0909	1.5333
2.75	1.5714
2.5455	2
2.7	1.9333
1.9286	2.7
3.6667	1.8571
3.125	2.75
3	2.3333
2.0769	2.6667
3.1111	2.1538
2.5	2.6364
2	2.0714
3.25	2.5
2.3636	2.3
3.3333	2.1538
2	1.8462
3	1.6
2	1.4615
2.9	2.1667
2.6	2.0833
3.7143	2.25
2.25	2.7273
2.6667	2
3	2.5
2.7	1.9286
2.6	2
2.2222	2.3077
2.8182	1.5
2.4	2.3333
3.7143	3.9
2.25	1.4286
2.875	2.0769
3.6	1.8462
2.8	2.3846
2.5455	1.7692
2	2.1429
2.1538	1.4667
2.5	1.6
2	2.2727
2.3077	1.6154
2.4167	3.2222
2.9091	2.5455
2.5	3.4444
2.5833	2
1.9231	2.0769
2.9091	2.2143
2.0909	1.6875
2.1818	2.1667
2.9	2.0909
3.7143	1.5625
2.8	1.6667
2.2308	2.5455
2.2308	1.7857
3.2	2.9091
3.4286	1.5
1.7143	2.25
1.7143	1.9286
3.625	1.4286
2.5	1.9286
3.3333	1.8571
2.5833	2
2.6667	2.2308
1.75	1.6667
2.7	1.8571
2.7273	1.2727
2.0833	2
2.4167	2.6
2.5714	1.8571
1.9091	1.4
2.3	1.8462
2.4	1.8667
2.4545	1.8667
3	1.7143
2.6	1.8667
3.2857	1.4667
3.2222	1.625
3.125	2.5455
3	2.5833
3.8571	4.375
4.8333	2.3077
2.3846	1.6923
2.8	1.7333
2.7778	1.9231
2.4167	3.5556
3	1.8
2.7	2.6667
2.7778	2.2
1.9091	2.0714
2.5	2.5455
2.8889	2.1818
3.4286	2.0909
2.0769	2.3846
2.6	1.5
4.4286	2.4
1.8571	1.4375
3.25	2
2.1818	1.5
2.1818	2.1
2.375	1.9231
4.5	1.6875
2.6667	1.9231
3.375	2.1429
2.5455	1.9167
3.2	2.6
2.1	2
2.0714	3.6667
2.9	2.4615
2.9	2.25
2.8333	1.8462
3.4	3.1
2.3333	2.5833
3.625	1.9286
2.7	2.4545
2.5556	2.1667
1.9286	3
2.5455	1.7143
2.6	1.5882
3.1111	1.6667
2.4545	1.4286
3.5	2.4167
2.2727	1.4
2.3	2.2727
2.4615	2
2.1667	3.3333
3.1	2.4167
2.8889	1.2667
2.0909	2.2308
3.7778	2.2308
2.3636	1.8333
3.125	2.8333
2.5	2.0714
3.3333	2.4
3.8571	2
3.1111	1.75
2.8182	1.7143
3.3	2.75
2.1	2.4
3	3.6
2.7273	2.5455
2.1667	2
2	1.8571
3.2857	2.1538
2.9	2.1667
2.5455	2.3636
3.75	1.6429
2.25	1.6
3	2.3077
3.125	1.5625
2.6364	1.9231
2.8	2
2.6667	1.4
3.5556	2
3.125	2.7273
3	2.9091
1.7273	1.8
2.6	1.4375
2.625	1.8571
1.8462	1.7857
2.25	2.5
2.4444	2.0833
2.5	1.6429
4.7143	2.75
1.9091	2.3333
2.8182	1.5385
3.25	1.9286
2.6364	2.8182
2.6667	3.2
2.8	1.6364
3.1	1.6429
2.7778	1.6667
2.4545	2.7778
2.7778	1.8571
2.7	2.0769
2.4167	1.8
3	2
2.0833	2.0769
2.9	2.5
3.25	3.1
2.2143	2.3846
2.7	1.8333
2.5556	1.8571
2.1	2.3846
2.5455	3.6667
2.7778	1.8571
2	2.1538
2.2857	2.2727
2.2308	1.7333
3.3333	2.8182
2	2
3	2.2308
3	1.6429
2.25	1.625
2.9	2.5
2.0909	2.1429
2.7778	1.7333
3	1.9167
2.4167	2.6154
2.6364	1.5625
2.5	1.7333
2.9091	2.25
2.4167	1.625
2.4545	2.3846
2.4	1.4615
2.0769	2.25
4.1667	2.8333
2.5556	2.2857
2.0909	2.0833
2.6364	1.5714
2.3846	1.9
2.7	2
2.75	1.6429
2.5455	1.4667
2.4	2.8182
1.9167	1.6
2.0769	2.0833
2.5	1.4118
2.9091	3.25
2.25	2.2308
2.8	2.2857
2.0833	2.7273
2.9091	2.9091
2.5	2.3077
2.6667	2.4545
2.3636	1.7857
3.25	1.4615
1.6	2.4545
2.0833	1.9231
2.9	1.6154
2.5556	1.9231
2.2308	1.6667
2.5556	2.0833
2.3846	2.0769
2.3077	1.6923
2.2	1.6471
2.5	1.8571
2.6	3
3.375	2
2.6	1.5625
3	2.2308
2.7778	2.3636
2.8182	2
2.8182	1.4286
2.8182	2.1818
2.5833	3.1
1.9167	1.6429
2.0769	2.4167
2	1.9231
2.4167	2.8182
2.5556	1.75
3.2	2
3.4444	1.6667
2.6364	2.1818
2.4	2.6364
1.7143	2.1538
3.1429	1.9231
2.7	2.5
2.6667	1.5333
2.8	2.0909
2	2.3846
3	2.1429
2	1.5556
2.4	2.0769
3.75	2.5
2.6	2.1429
3.8889	2.1818
2.4	1.8
2.2	1.4667
3	2.0833
3.5556	2.1667
2.0769	1.6154
2.25	1.9167
2.6667	1.7333
3	3.5556
2.3636	2.0714
1.9231	2.2857
4	1.5714
2.1667	2.3333
1.9091	2.1538
3.3	1.8667
3.2222	1.5833
2.9091	1.6471
1.8462	1.8667
2.4444	2.25
2.0909	1.8571
2.7	1.5
2.5455	1.8667
2.2	2.6
2.6364	2.5556
3	2.25
2.1667	2.3636
2.2222	2.1667
3.1	2.75
2.8889	2.3636
2.3	1.4444
3.5556	2.5556
2.4444	2.3846
3.375	1.6875
2.1	1.2857
2.1667	1.6667
4	2
2.7	2.4167
2.8	2.1538
3.2857	1.8571
2.8889	3.1818
2.7273	1.5
2.3	2.0667
2.2727	2.1818
2.8	2
2.8	2.5833
2.8182	2
2.3636	1.7143
2.5455	1.6923
3	2.8182
2.2727	2.4545
2.7778	1.7692
2.9	1.5333
2.9091	2.7273
2.8182	2.6667
2.7273	1.8462
3	3.3636
2.5	2.2308
4	1.8
2.0833	1.9231
3.125	1.8571
2.9	1.8
2.5	2.5385
3.75	2.4615
2.4167	1.9286
2.5556	1.6667
3.75	1.3529
2.6667	1.7692
3	1.8462
4	2.6
2.0833	1.6923
4.2857	3.5556
2.2	2.2308
2.25	2.4545
2.6	1.3529
2.8889	2.2
2.3077	1.6875
2	2.0909
2.4	2.4615
2.5833	1.7692
2.5455	2.0833
2.75	2.5
2.2727	2.8182
2.5833	2
2.3636	2.3333
2.4444	1.9231
2.1	2.25
2.7	3.875
2.6	2.0714
2.6364	1.8571
2	2
2.3333	2.6364
3.125	2.25
2.9	2.4167
3	1.8
3.1429	2.3846
2.1538	2
2.4	1.7857
2.6	2.7273
2.7273	2.2308
2	2.3333
2.3636	2
1.9091	2.9
2.0769	2.1429
2.6667	1.4375
2.1818	1.8571
2.3077	2.0833
4.1667	1.5833
2.6	1.7333
2.5455	1.8333
2.3636	2.8333
2.3333	2
2.1667	2.0714
3.3333	2.0769
2.3333	1.875
2.5	2.9
2.5833	2.6364
4	2.5455
3.375	1.7143
2	2
2.4545	3.125
2.7	2.6
1.7692	2
3	2
2.25	1.8
2.4444	3.4444
3.2222	2.8
3.25	1.75
2.5833	2.1538
2.0714	1.9286
2.6364	2.75
3.7143	2.4615
3.375	2.25
3.2	2.0714
2.3077	1.9231
3.375	1.7857
4.2857	3.875
3.1111	2.5455
3	2.5
2.3636	2.25
2.5455	2.9
3	2.8182
1.7273	1.75
5.25	1.9231
2.4545	1.5882
4.8333	2.0769
2.1538	1.6923
2.4545	2
3.4444	2.0833
2.5556	2.5833
3.4	2
3.1111	2.2308
3.1	1.8667
2.7	2.8
1.9167	1.5333
2.8889	2.7273
2.0909	2.5833
1.9167	2
2.4	2
2.4167	2
2.0909	2.2308
2.6364	2.3333
3.1429	2.0769
2.1667	2.0714
2.5556	2.0833
2.2727	2.6667
2.3	1.8
3.5714	1.7333
2.5556	3.0909
3.5	1.8667
2	2.1333
2.0714	2.0833
2.5	1.6
3	2.9
3	2.9091
2.2727	2.4167
2.4	2
3.1818	1.8125
4.1111	2.2
3.2222	1.9167
2.875	2.7273
2.6364	2.4615
2.7778	2.3333
2.1667	1.9286
2.6667	1.5333
2.8182	1.6
3	1.5385
3.4444	1.5
3.3	1.7143
2.7	1.8571
2.4	1.5385
2.4444	2.0667
2.3	2.5
2.1667	2.0714
2.1667	2.2308
1.5	1.6
3.8889	2.7273
2.1818	2.2308
3	2.0833
2.8	2.3333
2.5455	2.5
2.5	2.1818
2.6	3
2.5833	2.5
2.2727	1.8571
2.3077	2.4167
2	1.8
2.0833	2.0769
3	2.5
3.125	2.0769
3.7143	2.3077
3.2222	2.3333
3.4444	2.1667
3	2.0769
2.5455	2.2857
2.6	3.8
3	2.0769
2.625	2
2.8	1.6154
1.9167	1.6
1.8333	1.8333
4.7143	2.0833
2.6	2.5
3	1.6429
2.3636	2
2.5455	1.7857
2.2	1.6667
2.2308	2.1429
2.875	2.3846
2.6	1.9286
1.5	2.2308
2.5833	2.1
2.2222	1.8
2.7273	1.9167
3.2222	1.8571
1.9231	2
2.6364	1.5
3.25	2.4167
3.3333	1.9333
2.0769	2.8
2.3333	2.1538
2.8	1.9333
2.9	2.6154
2.9091	2.3333
1.9167	1.9286
3.2222	1.4375
2.1538	2.7273
2.0714	2.6
3.375	2.5455
3.75	2.25
2.6364	1.9167
2.3636	1.8462
2.4615	2.1667
3	1.2667
2.5	2.4167
2.7778	2.1818
2.1818	1.75
2.0833	1.8571
2.3	1.8
2.3636	2.3846
2.6	1.3571
3.5556	1.3077
2.6364	2.2727
2.2222	3.2
2.8	2.4167
3	3.1
1.6	2.3636
2	2
2.3333	1.6923
3.125	1.5714
2.8	1.8
2.8889	1.5
2	2.4
2.8182	1.7692
3.3333	3.1818
2.0909	1.7857
3.2857	1.8125
4.5	2.2308
2.3636	3.7
2.6364	1.9333
2.1818	2.7273
3.5	2.3846
2.6667	2.2308
1.8889	2.25
1.9231	2
3.25	1.8462
2.1818	2.0833
3.875	1.8
1.8	1.7143
2.7	2.9091
2.5455	2.1538
2.2727	1.9091
1.8462	1.4706
2	1.625
3.25	2.9091
2.375	2.7
2.4545	1.6429
3.875	2.1667
2.6364	1.9333
2.7	2.8
2.1818	1.6875
2.375	2.9
2.1	1.8462
3.1	2.0714
3.5714	2.2143
2.4444	2.75
2.2308	1.8
2	1.3125
3.5556	2.0833
2.5	1.9286
2.6	2.7
2.6	1.2778
2.75	2.2
3	1.4
2.5	1.625
2.1818	2.4545
2	3
3.1111	1.9167
3	1.8571
3	1.7333
2.2727	1.6
2.4	1.3333
1.9167	1.6
2.5455	1.5882
2.4	2.0909
2.2308	2.4545
2.2727	2.5
3.25	2.3333
1.8182	1.4286
2.5556	1.6429
2.2727	2.1
2.4444	1.8571
2.7778	1.9231
1.9091	2
1.8182	2.1667
2.5	3.4
3.375	1.9231
2.6	3.6
2	1.6
2.25	1.6429
3	2.2308
2.1818	2.9091
2.4	1.7143
2.2	2
3.375	2.5
2.9	1.8462
3.2222	1.6923
2.8182	2.8182
3.1111	2.4167
2.3333	2.7273
2.6667	2.0714
2.5455	2.3846
2.4	2.1538
1.8571	1.4
3.2857	2.1667
1.8182	1.9167
1.9167	2.75
2.6	1.5294
2.1667	2.6364
2.4545	2.1429
2.6	1.8462
2.3	2.7778
3.25	2.2143
2.0833	2.9091
2.7	1.5333
1.8462	2.0714
3	2.7273
2.6364	2.7
2.5	1.5333
4.1429	1.9333
2.2727	2.2727
2	1.8
3.2857	2.0667
2.5556	2.4
2.7778	2
3.1111	2.5833
2.5	2.6364
3.75	1.5385
2.4	1.4
2.5556	2.2308
4.3333	2.3333
3	2.6364
2.2308	1.9167
2.2308	1.6429
2.3333	2
1.7143	2
3.5556	1.4615
2.8889	2.3333
3	2.3333
2.8571	2.5
2.7273	2.3333
3.4444	1.2941
2.4545	2.0667
2.2727	2.1667
2	2.6364
2.5	1.9231
1.8333	1.6
2.7778	1.4615
2.8182	2.6364
3.25	1.9231
2.7	2.7
2.8571	2.5455
3	1.9286
2.2	3.1
3.25	2.25
2.2727	1.7059
4	2.3846
2.4444	2.0769
5	1.7333
2.5	1.9286
2.6	1.7143
2.8	1.6875
3.4444	1.8462
1.9091	1.9167
2.8	1.4375
3	2.2857
3.5	3
4	2.0714
3.125	1.8
2.25	1.875
2.2222	2
3.5	1.6667
2.8	2.3333
3.4286	1.6154
2.6364	2.9167
2.0909	1.8333
2.0833	3.2
2.1	2.0769
2.7778	1.7692
2.0833	2.6
3	2
3.1111	3.2
2.3333	2.1538
3.1	1.8
2.2308	1.375
1.8333	3.4444
2.4	2.3333
2.7	1.7857
2.8889	2.25
2.4615	2
2.5455	1.9231
1.8182	2.25
1.9231	1.8667
2.9	1.7143
2.9	2.3333
3	2.5455
2.2727	2.9091
2.1667	2.3077
2.6	2
2.3636	1.8333
3.5714	2.7273
2.5556	1.4286
4	2.1818
1.8333	2
2.7778	1.6
2.4	2.0769
3.2	2.5455
3.625	2.8182
2.1538	2.8182
2.3	1.8462
2.3	1.9286
2.5	1.5714
3.375	3.1818
3.5556	2
3.1429	1.5455
2.5833	2.1111
3.5	2.4545
2.1	2
3.625	1.4118
2.1111	2
2.1538	1.2778
3	1.6154
2.4615	1.7692
2.1	1.375
2.5455	2.3846
2.5556	1.9167
2.7	2.9
2.5	1.7857
3.7143	1.8462
2.7143	1.7857
2.4	2.8
2.5556	1.7143
2.3077	2.2
3	2.5
2.8889	2.5
2.8889	2.6
2.0714	1.7273
2.5833	2
3	2.4167
3.125	2.1538
2.3636	2.0769
3.0909	1.7143
3.4286	2.3077
3	1.7059
2.3636	2.4167
2.8	1.8333
2.4	1.7692
2.6364	1.6923
2.9	2.6364
4.125	2.0769
2.25	2.2308
2.4167	1.9333
2.75	3.2
2.4545	2.2727
2.6364	1.5714
2.5	2.7273
2.5556	2.4615
2.2	2.2727
2.25	2.4545
2.7778	2.4444
2.4167	1.7143
2.8	2.2143
2.7	2.2143
2.5455	2.5455
2.9	1.8333
2.7273	1.6429
2.4167	2.5833
3.3333	2.75
2.5	2.3333
2.9	1.3636
3.1111	1.6
2.6	1.7333
3.1	2.2308
2.1667	2.0769
3.2857	1.7143
2.25	2.3636
2.9	1.75
2.7	1.8
3.4444	2
2	2.3333
2.3846	2.7273
2.6364	2.6667
2.8	2
2.8889	2.4615
2.7	2.25
3.4	2.3077
3	3
3	1.8667
4	1.6923
2.3636	1.6154
2.5833	2.2308
2.0769	2
2.1667	2.1538
3.6667	1.8333
2.3636	2.25
3.1429	2.8182
2.8889	2.4615
2.6364	2.8182
2.6667	2.25
3.2222	1.8
3.75	3.1
2.6364	2.5
2	2.2857
2.2727	2.1667
2.5	1.5714
2.8889	2.2857
2.5	2.5833
2.3636	2.1818
3.6667	2.5
2.6	2.0667
2.0833	1.3333
3.1111	3.1
2.1429	2.8333
3.875	1.8
2.6364	1.7692
1.8182	1.75
2.0769	2.0769
2.3	2.2308
1.9231	2.5455
2.2	2.3077
2.6	1.4615
2.2	2.7
2.7778	3.0909
3	2.5
2.2	2.3846
3.625	3
3	1.7692
2.2	2
3.75	2.0909
3.125	2.2308
3.2222	2.0833
2.2727	1.9231
2.1667	2.1538
2.7273	2
2.8	1.7273
3.875	1.9286
2.7778	1.5714
2.7	2.1667
3	2.7
3.3333	1.9231
2.2308	1.625
2.25	2.0769
2.8889	2.4545
3	3.1
1.8182	2.3636
2.5833	2
3	2
4.125	2
2.1	1.7333
3	1.7333
2.7778	2.5385
2.5714	2.1429
1.8	1.9333
2.0909	1.7692
4.375	1.5714
2.0909	2
2.3846	1.9231
3	2.1667
2.7273	3.2222
2.6364	1.9333
2.4	2.6364
2.3333	2.2727
2.8889	2.4545
2.4167	2
3.1	1.8
2.4167	2.1538
1.9231	2.0833
2.0833	2
2.3636	2.3333
2.6364	1.8462
1.7143	1.7059
2.1667	2.3
3.1111	2.2
1.8667	2
2.6667	2.3333
2.9167	1.7857
2.6667	2.6364
2.6667	2.8182
2	1.9231
2.5455	2.6364
3.1111	2.0769
2.6364	2.4167
3.4	2.0909
2	2.0769
3.2	3.2
2.2727	2.1333
2.2308	2.3077
2.0909	2.0769
2.2727	1.4375
2.8889	1.6667
2.2308	1.8462
3.2	1.9286
3.125	1.5
2.8182	3.1667
2.2222	1.7857
2	2.4444
3.6667	4.3333
3.5	2.4615
2.7	2
3.7143	1.9333
2.7778	1.9231
2.0769	2.7273
2.2308	2.3077
3.6667	1.6429
3.75	2.3077
2.6	2
3.5	2.4545
1.8	1.8333
2.0769	2.1818
3.3333	3.375
3.6	1.625
2.7143	2.2
3.1111	2.5455
2.6	2.3571
3.5	2.0769
2.3333	2.8182
2	1.8125
2.1667	1.9231
1.9167	2.0833
4.25	2.9091
2.6	2.0769
2.5	2.5
3.7143	2.6
1.75	2.3077
2.9	2.3846
2.8182	3
2.5	2.0769
3.1429	1.3846
3.25	1.6667
3.75	2.7273
3	2.7273
2.5	2
2.1667	2.8
2.6364	1.7333
2.3846	1.875
3.375	2.1667
3	2.2
2.8	2.4167
1.9286	1.6
2.5455	2.75
3.625	2.1667
2.5455	2
2.1538	2.2308
3.3	2.3077
2.6364	1.9231
2.8	2.5455
2.875	2.6667
3	1.6667
2.7778	2.3636
3.8889	1.9286
2.9	1.3125
2.7778	2.5833
2.625	1.625
2.8	4
4.2857	1.6923
3.1111	1.9167
2.6364	2.1667
2.7143	1.8
2.5	1.9231
2.5	2.0769
2.5	1.375
2.9091	2.3077
2.8	1.6667
3.4444	2.4615
2.5455	1.5263
2.25	2.3636
3	3.3
2.8	2.3571
3.2222	1.6875
2.0833	2
2	2.9091
2.8182	2.0769
3.3333	1.9375
2.4	1.9286
2.4545	1.3125
4	1.8182
1.7143	1.9286
4.6667	1.7692
3.5556	1.8667
2.1818	2.25
2.6667	2.0909
2.5833	2.4167
4	2.3333
2.1818	2.1429
2.3333	1.8333
3.4444	2
2.8182	1.8125
2.3636	1.9231
2.5455	2.6667
2.8	3.0909
1.5714	1.7143
2.0909	1.5714
2.4	1.6875
2.2143	2.0769
3.1111	1.6154
3	2
2.625	1.7857
2.5455	2.1538
3.3	2
2.3333	1.7647
2.75	1.7692
1.6923	2.3333
2.5455	2.4167
2.1818	2.25
2.0909	2.2727
2.4	2
1.9091	2.8333
2.7273	2.2143
4.4286	2
2.7273	2.3846
2.0769	1.9286
3	2.1667
2.875	2.1818
2.8	2.8182
2.8	2.25
1.7857	2.9
2.1111	1.7692
2.4167	2
2.9	1.8333
2.0909	2.3077
2.9	3
2.6667	2.5
2.4545	2.5
1.5	2.4615
2.9	2.5
2.5	2.2143
2.9	2.4167
2	1.75
2.7778	1.75
2.4444	1.8571
2.0909	2.3077
1.8462	2
3.0909	1.2667
2.4545	1.6923
2	1.8333
2	2.6667
3	2.6364
2.25	1.6
2.6	2.3077
2.3	2
2.8182	1.3846
4.1429	2.5455
3.2857	1.9167
2.8	4.125
3.1429	2.5
3.4286	1.8
2.8571	3.0833
2.5556	1.5625
3.25	2.8182
2.7	2.5455
3.1818	2.1667
2.7	2.5833
2.9	2.25
3.2857	2.2143
3.25	2
2.6364	1.7692
3.1111	2
3	1.9091
2.7778	1.7857
3.5	1.9333
2.6	2.5
2.7	2.2143
3.25	1.4706
4	2.5455
2.7778	2.1538
2.3636	1.7857
1.9167	2.4167
2.2727	1.5294
3.1111	2.4167
2.875	2.4167
3	1.7143
2.7778	2.1
2.5455	2.4167
2.2308	1.6667
2.6	2.2308
2.4167	1.7143
3.2222	2.2308
2.0833	2.6364
1.8182	1.9286
3	1.7143
2.875	2.4167
2.3077	2.7273
4.4286	2.4
1.4667	1.7857
2.2222	2
2.8889	2.1667
2.5455	2.1538
2.375	3.6
3	2.0769
3.75	1.9167
2.9	2.2143
3.1111	2.0769
1.9167	1.6154
1.8889	1.6923
2.5455	1.75
3.2	1.9231
2	2
3.3333	1.6429
3	1.7857
2.625	3.2
2.5833	2.1667
3	2.1538
1.9167	1.7333
2	1.6429
2.3636	3.0909
3.25	2
2.8	2.5833
2.7273	2
1.7143	2.0714
2.7273	3.2
2.75	1.7692
2.1818	1.5833
2.2727	1.5385
2.7778	1.7857
1.75	2.0714
2.0769	2.7273
2.4545	2.8333
1.8333	3.2
2.5556	2.0769
3.3333	1.9167
2.3846	2.1667
2.9091	1.6
2.1818	1.7692
3.125	1.8462
2.6	1.7692
2.8182	1.7857
2.6667	2
3.6667	2.4167
4	1.3571
2.4	2
2.4545	2.2308
1.9231	2.3333
3	1.8
1.9231	2.3636
2	3.0909
2.6667	1.8182
2.7778	1.7143
2.1	1.7692
3	1.875
3	2
3.4286	2
2.7778	3
1.8	2.0769
4.6667	1.7692
2.9	2.2143
2.6	2.0769
3.2222	2.0769
2.3636	1.6667
2.2727	1.7857
4.5714	1.9231
2.7273	1.8125
3.25	3.375
4.1429	1.8571
2	2.1818
2.5455	2.8182
2.625	2.7
3.6667	2.2143
2.4444	1.7857
2.4444	2
2.6667	2.75
2.7273	3.3
2	3.1
2.5	2.9091
2.3077	1.9231
3.375	2.0833
1.5833	2.1818
2.2727	1.8462
2.9	2
3.5	1.9167
2.8182	1.6
2.8182	2.4167
2.4545	2.7273
2.1429	2.0714
4.1667	2.4167
2.9	2.7273
2.6364	2.0714
2.2	2.0769
2.5455	2.0714
2.4545	2.5455
2.75	2
2.2727	1.9333
4.5	2.3636
1.7692	2.3077
2.2308	1.8
2.2	1.6923
1.6667	3.1
2.3636	2.75
2.625	2.6
2.8889	1.8571
3.125	1.4667
3.5	3.75
2.1538	2
2.4167	2.7273
2.5	2.3077
2.7	1.8571
2.25	2.2308
3.75	2.2308
2.625	2.3077
2.25	2.0769
2.5	2.6364
2.2727	2.3077
2.6154	1.9167
3.375	1.7333
2.3333	2
3.5	1.9231
3.5	2.2727
2.5556	2
2.4167	2.3077
2.1667	2.2308
2.6364	2.5
2.7	2.1538
3.2857	2.1538
2.7778	3
2.2308	2.1538
2.3333	1.8
1.8333	2.3333
2.4545	2.1538
1.9286	2.8182
3.4	1.9231
2.3	1.5385
2.5455	2.2727
1.7692	1.9286
2.1818	2.7778
2.625	2.7
4	1.9167
3.1111	1.5714
2.1667	2.25
2.2308	1.8462
2.8889	1.5714
2.2	2.25
3	1.9231
2.3333	2.0833
2.5	2
2.5833	2.1538
3.1111	2.0833
2.5833	1.4375
2.5455	1.8571
3.5	2.5
2.6	1.4375
3.2222	2.1667
2.2	2.3333
2.8	3.7778
2.5556	1.8571
3.2222	1.6667
3.25	2.4545
3	2.5
3.5	2.1667
3	2.2308
2.6364	3.1
3	1.9167
2.5455	4.875
2.5	1.9231
4	1.9286
3	1.8
3	2
2.7778	1.8333
4	2.25
3	1.5833
3.2222	1.7692
2.4167	1.4
2.4	2.2308
2.6364	1.7857
2.0714	1.7692
2.3636	1.9167
3.1429	1.7857
2.3077	2.2
3.1667	2.3077
2.4	2.0769
2	2.4545
2	2.4545
2.2	2.6
3	1.4
1.8182	2.8182
1.7333	1.6667
2.9	3.2
3.1111	2.1667
3.1	2.0769
2.8889	1.8462
2.9	3
3	1.9231
2.3333	1.375
2.4	2.3636
2.3	1.9091
4	2.9091
2.5	1.8462
3.2	3.7778
2.1429	2.0714
2.875	2.25
4.1667	2.8
3.4444	2.6667
1.6429	2.5455
2.2222	2.4545
3.4286	2.6667
2.5455	2.6364
2.4545	2.3846
2.5	3.3
2.2727	2.1818
2.3077	2
1.6364	1.9167
2.7	3
3.25	1.7273
3	2
2.1818	1.9286
2.0909	1.8667
2.9091	1.7143
3.1111	2.5833
3.1111	3.0909
2.9	1.6364
3	2.5
2.0833	1.625
3.6667	2.0833
3	1.7692
2.6364	2
2.5455	2.5
3.125	2.0714
3.3333	2.1538
2.1	2.4615
1.9167	2.5385
2.7273	1.6667
2.2	2.5
2	2
3.2222	1.5333
2.5455	2.0714
2	2.0714
2.9	1.9231
2.5556	3
2.3	1.9286
2.4	1.7273
2.6667	2.2143
2.1538	2.5455
2	2
2.2727	2
3	3.1111
2.75	1.6667
2	1.7333
1.8333	2.4615
2.4545	2.6667
2.875	3.2
2.0909	2.7
2.4167	2.3077
4	2.2308
2.7	1.7692
4.125	1.9167
2.3333	2.1667
2.3077	2.2308
2.7273	2.3333
3.8	2.4545
2.2	1.9333
2.7273	2
3.375	2
2.3	2.1818
2.25	1.7857
3.2	1.8462
2.5	1.375
4.1667	2.4167
2.6	2.9
3	2.5
2.9	1.8462
2.0769	2
2.2727	3.1111
3.3333	2.3636
3.2222	1.7333
3.375	2.5833
2.0833	1.8571
4.3333	2.2308
2.5556	2.5455
2.7273	1.6667
3.7143	2.2727
2.1	2.4545
2.4	1.6667
2.0769	1.6923
2.2727	2.1429
2.7778	1.625
2.3	2.6364
2.2308	1.5625
2.625	2.5455
2	2
2.25	2.1667
2.7778	3.375
2.5	1.9231
2.0833	2.1
4	1.6923
2.25	1.8125
2.1667	1.75
2.8889	1.2143
2.0833	2
2.5556	1.6667
2.3636	2.25
2.5556	1.8571
2.5	1.75
2.3	2.4167
3.2857	1.5333
3.2	2
2.2308	1.6923
3.1429	1.7857
2.5556	2.1429
3.1111	1.3333
2.7	1.8
1.7692	2.5833
3	3.0909
2	1.8571
2.6667	2.6364
1.9091	1.75
2.5	2.1429
2.0714	2.5
2.8571	2.2727
2.5833	1.3571
2	1.5333
2.3636	2
2.8	2.1333
2.1429	2.8333
[truncated: 8,002 more rows]
